# Supplementary material for: rac-Methyl (1R,3′S)-1′,1′′-dimethyl-2,2′′-dioxo-2H-dispiro­[acenaphthyl­ene-1,2′-pyrrolidine-3′,3′′-indoline]-4′-carboxyl­ate
Source: Acta Crystallogr Sect E Struct Rep Online. 2013 Jan 12;69(Pt 2):o235. doi: 10.1107/S1600536813000470 (PMC3569768; doi:10.1107/S1600536813000470)
Supplement: Supplementary file 1 [file e-69-0o235-sup1.cif]

##############################################################################
#                                                                            #
# This CIF contains the data in a paper accepted for publication in          #
# Acta Crystallographica Section E. It conforms to the requirements of       #
# Notes for Authors for Acta Crystallographica Section E, and has been       #
# peer reviewed under the auspices of the IUCr Commission on Journals.       #
#                                                                            #
# Full details of the Crystallographic Information File format               #
# are given in the paper "The Crystallographic Information File (CIF):       #
# a New Standard Archive File for Crystallography" by S. R. Hall, F. H.      #
# Allen and I. D. Brown [Acta Cryst. (1991), A47, 655-685].                  #
#                                                                            #
# The current version of the core CIF dictionary is obtainable from          #
# ftp://ftp.iucr.org/pub/cif_core.dic.                                       #
#                                                                            #
# Software is freely available for graphical display of the structure(s)     #
# in this CIF. For information consult the CIF software page                 #
# http://www.iucr.org/resources/cif/software.                                #
#                                                                            #
# This file may be used for bona fide research purposes within the           #
# scientific community so long as proper attribution is given to the journal # 
# article from which it was obtained.                                        #
#                                                                            #
##############################################################################
data_global
_audit_creation_method     SHELXL-97
_journal_date_recd_electronic     2012-12-22
_journal_date_accepted     2013-01-05
_journal_name_full     'Acta Crystallographica, Section E'
_journal_year     2013
_journal_volume     69
_journal_issue      2
_journal_page_first     o235
_journal_page_last     o235
_journal_paper_category     QO
_journal_paper_doi     10.1107/S1600536813000470
_journal_coeditor_code     LX2278
_publ_contact_author_name     'A. SubbiahPandi'
_publ_contact_author_address
;
  Department of Physics
  Presidency College
  Chennai 600 005
  India
;
_publ_contact_author_email     'a_sp59@yahoo.in'
_publ_contact_author_fax     '091 044 2854 4894'
_publ_contact_author_phone     '091 044 2591061'
_publ_section_title
;\
<i>rac</i>-Methyl
(1<i>R</i>,3'<i>S</i>)-1',1''-dimethyl-2,2''-dioxo-2<i>H</i>-\
dispiro[acenaphthylene-1,2'-pyrrolidine-3',3''-indoline]-4'-carboxylate
;
loop_
    _publ_author_name
    _publ_author_address
    'G. Ganesh'
;    Department of Physics
     S.M.K. Fomra Institute of Technology
     Thaiyur
     Chennai 603 103
     India
;
    'Panneer Selvam Yuvaraj'
;    Industrial Chemistry Laboratory
     Central Leather Research Institute
     Adyar
     Chennai 600 020
     India
;
    'Chinthalapuri Divakara'
;
     Industrial Chemistry Laboratory
     Central Leather Research Institute
     Adyar
     Chennai 600 020
     India
;
    'Boreddy S. R. Reddy'
;    Industrial Chemistry Laboratory
     Central Leather Research Institute
     Adyar
     Chennai 600 020
     India
;
    'A. SubbiahPandi'
;    Department of Physics
     Presidency College (Autonomous)
     Chennai 600 005
     India
;
data_I
_audit_creation_method     SHELXL-97
_chemical_name_systematic
;
<i>rac</i>-Methyl (1<i>R</i>,3'<i>S</i>)-1',1''-dimethyl-2,2''-dioxo-2<i>H</i>-
dispiro[acenaphthylene-1,2'-pyrrolidine-3',3''-indoline]-4'-carboxylate
;
_chemical_name_common     ?
_chemical_formula_moiety     'C26 H22 N2 O4'
_chemical_formula_sum     'C26 H22 N2 O4'
_chemical_formula_iupac     'C26 H22 N2 O4'
_chemical_formula_weight     426.46
_chemical_melting_point     ?
_symmetry_cell_setting     monoclinic
_symmetry_space_group_name_H-M     'P 21/c'
_symmetry_space_group_name_Hall     '-P 2ybc'
loop_
    _symmetry_equiv_pos_as_xyz
    'x, y, z'
    '-x, y+1/2, -z+1/2'
    '-x, -y, -z'
    'x, -y-1/2, z-1/2'
_cell_length_a     15.4839(4)
_cell_length_b     9.5832(2)
_cell_length_c     15.6375(4)
_cell_angle_alpha     90.00
_cell_angle_beta     115.1840(10)
_cell_angle_gamma     90.00
_cell_volume     2099.81(9)
_cell_formula_units_Z     4
_cell_measurement_reflns_used     4057
_cell_measurement_theta_min     1.45
_cell_measurement_theta_max     25.840
_cell_measurement_temperature     293(2)
_exptl_crystal_description     'Block'
_exptl_crystal_colour     colourless
_exptl_crystal_size_max     0.25
_exptl_crystal_size_mid     0.22
_exptl_crystal_size_min     0.19
_exptl_crystal_density_diffrn     1.349
_exptl_crystal_density_meas     ?
_exptl_crystal_density_method     'not measured'
_exptl_crystal_F_000     896
_exptl_absorpt_coefficient_mu     0.092
_exptl_absorpt_correction_type     multi-scan
_exptl_absorpt_process_details     '(SADABS; Bruker, 2008)'
_exptl_absorpt_correction_T_min     0.977
_exptl_absorpt_correction_T_max     0.983
_exptl_special_details
;
;
_diffrn_ambient_temperature     293(2)
_diffrn_radiation_type     MoK\a
_diffrn_radiation_wavelength     0.71073
_diffrn_radiation_source     'fine-focus sealed tube'
_diffrn_radiation_monochromator     graphite
_diffrn_measurement_device_type     'Bruker APEXII CCD area-detector'
_diffrn_measurement_method     '\w and \f scans'
_diffrn_detector_area_resol_mean     ?
_diffrn_reflns_number     19264
_diffrn_reflns_av_R_equivalents     0.0306
_diffrn_reflns_av_sigmaI/netI     0.0249
_diffrn_reflns_theta_min     2.57
_diffrn_reflns_theta_max     25.84
_diffrn_reflns_theta_full     25.84
_diffrn_measured_fraction_theta_max     0.999
_diffrn_measured_fraction_theta_full     0.999
_diffrn_reflns_limit_h_min     -18
_diffrn_reflns_limit_h_max     18
_diffrn_reflns_limit_k_min     -11
_diffrn_reflns_limit_k_max     11
_diffrn_reflns_limit_l_min     -19
_diffrn_reflns_limit_l_max     18
_diffrn_standards_number     0
_diffrn_standards_interval_count     ?
_diffrn_standards_interval_time     ?
_diffrn_standards_decay_%     ?
_refine_special_details
;
 Refinement of F^2^ against ALL reflections.  The weighted R-factor wR and
 goodness of fit S are based on F^2^, conventional R-factors R are based
 on F, with F set to zero for negative F^2^. The threshold expression of
 F^2^ > 2sigma(F^2^) is used only for calculating R-factors(gt) etc. and is
 not relevant to the choice of reflections for refinement.  R-factors based
 on F^2^ are statistically about twice as large as those based on F, and R-
 factors based on ALL data will be even larger.
;
_reflns_number_total     4057
_reflns_number_gt     3017
_reflns_threshold_expression     I>2\s(I)
_refine_ls_structure_factor_coef     Fsqd
_refine_ls_matrix_type     full
_refine_ls_R_factor_all     0.0564
_refine_ls_R_factor_gt     0.0377
_refine_ls_wR_factor_gt     0.0918
_refine_ls_wR_factor_ref     0.1030
_refine_ls_goodness_of_fit_ref     1.026
_refine_ls_restrained_S_all     1.026
_refine_ls_number_reflns     4057
_refine_ls_number_parameters     292
_refine_ls_number_restraints     0
_refine_ls_hydrogen_treatment     constr
_refine_ls_weighting_scheme     calc
_refine_ls_weighting_details
         'calc w=1/[\s^2^(Fo^2^)+(0.0432P)^2^+0.5222P] where P=(Fo^2^+2Fc^2^)/3'
_atom_sites_solution_hydrogens     difmap
_atom_sites_solution_primary     direct
_atom_sites_solution_secondary     difmap
_refine_ls_shift/su_max     0.000
_refine_ls_shift/su_mean     0.000
_refine_diff_density_max     0.166
_refine_diff_density_min     -0.174
_refine_ls_extinction_method     none
_refine_ls_extinction_coef     ?
loop_
    _atom_type_symbol
    _atom_type_description
    _atom_type_scat_dispersion_real
    _atom_type_scat_dispersion_imag
    _atom_type_scat_source
    'C' 'C' 0.0033 0.0016
                         'International Tables Vol C Tables 4.2.6.8 and 6.1.1.4'
    'H' 'H' 0.0000 0.0000
                         'International Tables Vol C Tables 4.2.6.8 and 6.1.1.4'
    'N' 'N' 0.0061 0.0033
                         'International Tables Vol C Tables 4.2.6.8 and 6.1.1.4'
    'O' 'O' 0.0106 0.0060
                         'International Tables Vol C Tables 4.2.6.8 and 6.1.1.4'
_computing_data_collection     '<i>APEX2</i> (Bruker, 2008)'
_computing_cell_refinement     '<i>SAINT</i> (Bruker, 2008)'
_computing_data_reduction     '<i>SAINT</i> (Bruker, 2008)'
_computing_structure_solution     '<i>SHELXS97</i> (Sheldrick, 2008)'
_computing_structure_refinement     '<i>SHELXL97</i> (Sheldrick, 2008)'
_computing_molecular_graphics     '<i>ORTEP-3</i> (Farrugia, 2012)'
_computing_publication_material
              '<i>SHELXL97</i> (Sheldrick, 2008) and <i>PLATON</i> (Spek, 2009)'
loop_
    _atom_site_type_symbol
    _atom_site_label
    _atom_site_fract_x
    _atom_site_fract_y
    _atom_site_fract_z
    _atom_site_U_iso_or_equiv
    _atom_site_adp_type
    _atom_site_calc_flag
    _atom_site_refinement_flags
    _atom_site_occupancy
    _atom_site_symmetry_multiplicity
    _atom_site_disorder_assembly
    _atom_site_disorder_group
    O O1 0.69067(8) 0.37535(12) 0.28269(9) 0.0565(3) Uani d . 1 2 . .
    O O2 0.87808(9) 0.87118(12) 0.39458(9) 0.0552(3) Uani d . 1 2 . .
    O O3 0.64333(11) 0.58931(15) 0.48841(11) 0.0762(4) Uani d . 1 2 . .
    O O4 0.65285(10) 0.81185(13) 0.45236(10) 0.0648(4) Uani d . 1 2 . .
    N N1 0.87057(9) 0.51097(14) 0.41944(9) 0.0456(3) Uani d . 1 2 . .
    N N2 0.73670(10) 0.90053(13) 0.26438(10) 0.0490(3) Uani d . 1 2 . .
    C C1 0.91612(13) 0.37648(19) 0.42302(14) 0.0590(5) Uani d . 1 2 . .
    H H1A 0.8683 0.3050 0.3999 0.088 Uiso calc R 1 2 . .
    H H1B 0.9596 0.3560 0.4871 0.088 Uiso calc R 1 2 . .
    H H1C 0.9505 0.3800 0.3844 0.088 Uiso calc R 1 2 . .
    C C2 0.81537(13) 0.51929(18) 0.47465(12) 0.0537(4) Uani d . 1 2 . .
    H H2A 0.8562 0.5123 0.5418 0.064 Uiso calc R 1 2 . .
    H H2B 0.7673 0.4465 0.4568 0.064 Uiso calc R 1 2 . .
    C C3 0.77008(12) 0.66228(17) 0.44928(11) 0.0468(4) Uani d . 1 2 . .
    H H3 0.8174 0.7303 0.4890 0.056 Uiso calc R 1 2 . .
    C C4 0.75428(11) 0.68832(15) 0.34492(11) 0.0385(3) Uani d . 1 2 . .
    C C5 0.81077(10) 0.56359(15) 0.32472(10) 0.0377(3) Uani d . 1 2 . .
    C C6 0.74144(11) 0.44844(15) 0.25997(12) 0.0410(4) Uani d . 1 2 . .
    C C7 0.75797(10) 0.43438(15) 0.17441(11) 0.0399(4) Uani d . 1 2 . .
    C C8 0.71903(12) 0.34921(17) 0.09679(12) 0.0503(4) Uani d . 1 2 . .
    H H8 0.6677 0.2913 0.0878 0.060 Uiso calc R 1 2 . .
    C C9 0.75897(13) 0.35191(18) 0.03135(12) 0.0566(5) Uani d . 1 2 . .
    H H9 0.7321 0.2965 -0.0225 0.068 Uiso calc R 1 2 . .
    C C10 0.83614(14) 0.43324(18) 0.04395(12) 0.0544(4) Uani d . 1 2 . .
    H H10 0.8613 0.4304 -0.0004 0.065 Uiso calc R 1 2 . .
    C C11 0.87793(12) 0.52114(16) 0.12320(11) 0.0437(4) Uani d . 1 2 . .
    C C12 0.83529(10) 0.52056(15) 0.18635(10) 0.0375(3) Uani d . 1 2 . .
    C C13 0.86999(10) 0.59774(15) 0.27095(11) 0.0377(3) Uani d . 1 2 . .
    C C14 0.95079(11) 0.67546(17) 0.29344(12) 0.0470(4) Uani d . 1 2 . .
    H H14 0.9769 0.7255 0.3497 0.056 Uiso calc R 1 2 . .
    C C15 0.99391(13) 0.67866(19) 0.23017(13) 0.0550(5) Uani d . 1 2 . .
    H H15 1.0482 0.7331 0.2454 0.066 Uiso calc R 1 2 . .
    C C16 0.95951(13) 0.60548(19) 0.14783(13) 0.0545(4) Uani d . 1 2 . .
    H H16 0.9898 0.6111 0.1078 0.065 Uiso calc R 1 2 . .
    C C17 0.79970(12) 0.82915(16) 0.33990(12) 0.0430(4) Uani d . 1 2 . .
    C C18 0.65287(11) 0.70826(15) 0.27105(11) 0.0394(4) Uani d . 1 2 . .
    C C19 0.64718(11) 0.83487(16) 0.22577(11) 0.0429(4) Uani d . 1 2 . .
    C C20 0.56296(13) 0.88569(19) 0.15782(13) 0.0555(5) Uani d . 1 2 . .
    H H20 0.5609 0.9701 0.1276 0.067 Uiso calc R 1 2 . .
    C C21 0.48165(13) 0.8071(2) 0.13602(14) 0.0601(5) Uani d . 1 2 . .
    H H21 0.4237 0.8390 0.0902 0.072 Uiso calc R 1 2 . .
    C C22 0.48497(12) 0.6824(2) 0.18089(14) 0.0584(5) Uani d . 1 2 . .
    H H22 0.4292 0.6317 0.1657 0.070 Uiso calc R 1 2 . .
    C C23 0.57069(11) 0.63162(17) 0.24860(12) 0.0489(4) Uani d . 1 2 . .
    H H23 0.5727 0.5470 0.2785 0.059 Uiso calc R 1 2 . .
    C C24 0.75568(16) 1.03779(19) 0.23647(17) 0.0747(6) Uani d . 1 2 . .
    H H24A 0.7189 1.1066 0.2511 0.112 Uiso calc R 1 2 . .
    H H24B 0.7383 1.0385 0.1698 0.112 Uiso calc R 1 2 . .
    H H24C 0.8224 1.0589 0.2701 0.112 Uiso calc R 1 2 . .
    C C25 0.68278(13) 0.68033(18) 0.46619(12) 0.0511(4) Uani d . 1 2 . .
    C C26 0.56590(17) 0.8428(3) 0.4604(2) 0.0891(8) Uani d . 1 2 . .
    H H26A 0.5144 0.7906 0.4139 0.134 Uiso calc R 1 2 . .
    H H26B 0.5525 0.9408 0.4503 0.134 Uiso calc R 1 2 . .
    H H26C 0.5727 0.8178 0.5224 0.134 Uiso calc R 1 2 . .
loop_
    _atom_site_aniso_label
    _atom_site_aniso_U_11
    _atom_site_aniso_U_22
    _atom_site_aniso_U_33
    _atom_site_aniso_U_12
    _atom_site_aniso_U_13
    _atom_site_aniso_U_23
    O1 0.0570(7) 0.0447(7) 0.0803(9) -0.0125(6) 0.0413(7) -0.0052(6)
    O2 0.0555(7) 0.0507(7) 0.0624(8) -0.0152(6) 0.0281(6) -0.0144(6)
    O3 0.0945(10) 0.0629(8) 0.1036(11) -0.0088(8) 0.0734(10) 0.0024(8)
    O4 0.0775(9) 0.0521(7) 0.0881(10) 0.0029(6) 0.0577(8) -0.0005(7)
    N1 0.0475(8) 0.0464(8) 0.0437(8) 0.0061(6) 0.0202(6) 0.0065(6)
    N2 0.0579(9) 0.0333(7) 0.0603(9) -0.0026(6) 0.0295(7) 0.0028(6)
    C1 0.0604(11) 0.0532(11) 0.0598(11) 0.0149(9) 0.0223(9) 0.0104(9)
    C2 0.0652(11) 0.0552(10) 0.0481(10) 0.0046(9) 0.0313(9) 0.0099(8)
    C3 0.0543(10) 0.0472(9) 0.0452(9) -0.0055(8) 0.0272(8) -0.0025(7)
    C4 0.0422(8) 0.0358(8) 0.0422(8) -0.0021(6) 0.0225(7) -0.0013(7)
    C5 0.0387(8) 0.0352(8) 0.0410(8) -0.0005(6) 0.0188(7) 0.0005(6)
    C6 0.0364(8) 0.0335(8) 0.0546(10) 0.0022(6) 0.0207(7) 0.0012(7)
    C7 0.0392(8) 0.0320(8) 0.0448(9) 0.0037(6) 0.0144(7) 0.0016(7)
    C8 0.0502(10) 0.0387(9) 0.0521(10) -0.0008(7) 0.0121(8) -0.0043(8)
    C9 0.0714(12) 0.0467(10) 0.0434(10) 0.0045(9) 0.0164(9) -0.0074(8)
    C10 0.0735(12) 0.0481(10) 0.0468(10) 0.0071(9) 0.0308(9) 0.0015(8)
    C11 0.0523(10) 0.0399(8) 0.0421(9) 0.0067(7) 0.0231(8) 0.0047(7)
    C12 0.0379(8) 0.0331(7) 0.0397(8) 0.0048(6) 0.0148(7) 0.0037(6)
    C13 0.0362(8) 0.0369(8) 0.0411(8) 0.0011(6) 0.0176(7) 0.0010(7)
    C14 0.0439(9) 0.0511(9) 0.0485(9) -0.0084(7) 0.0219(8) -0.0058(8)
    C15 0.0484(10) 0.0592(11) 0.0664(12) -0.0132(8) 0.0332(9) -0.0058(9)
    C16 0.0595(11) 0.0573(11) 0.0617(11) -0.0001(9) 0.0402(10) 0.0039(9)
    C17 0.0493(9) 0.0376(8) 0.0502(9) -0.0058(7) 0.0290(8) -0.0091(7)
    C18 0.0411(8) 0.0375(8) 0.0454(9) 0.0009(6) 0.0241(7) -0.0023(7)
    C19 0.0502(9) 0.0367(8) 0.0483(9) 0.0029(7) 0.0273(8) -0.0026(7)
    C20 0.0653(12) 0.0455(10) 0.0572(11) 0.0148(9) 0.0274(10) 0.0066(8)
    C21 0.0496(10) 0.0622(12) 0.0623(12) 0.0147(9) 0.0177(9) -0.0045(10)
    C22 0.0416(10) 0.0616(11) 0.0709(12) 0.0012(8) 0.0230(9) -0.0092(10)
    C23 0.0457(9) 0.0454(9) 0.0608(11) -0.0004(7) 0.0277(8) -0.0006(8)
    C24 0.0924(16) 0.0405(10) 0.0951(16) -0.0103(10) 0.0438(13) 0.0119(10)
    C25 0.0649(11) 0.0489(10) 0.0522(10) -0.0087(8) 0.0371(9) -0.0056(8)
    C26 0.0934(17) 0.0816(16) 0.127(2) 0.0184(13) 0.0803(17) 0.0055(14)
_geom_special_details
;
 All esds (except the esd in the dihedral angle between two l.s. planes)
 are estimated using the full covariance matrix.  The cell esds are taken
 into account individually in the estimation of esds in distances, angles
 and torsion angles; correlations between esds in cell parameters are only
 used when they are defined by crystal symmetry.  An approximate (isotropic)
 treatment of cell esds is used for estimating esds involving l.s. planes.
;
loop_
    _geom_bond_atom_site_label_1
    _geom_bond_atom_site_label_2
    _geom_bond_site_symmetry_2
    _geom_bond_distance
    _geom_bond_publ_flag
    O1 C6 . 1.2135(18) ?
    O2 C17 . 1.2178(19) ?
    O3 C25 . 1.198(2) ?
    O4 C25 . 1.328(2) ?
    O4 C26 . 1.436(2) ?
    N1 C2 . 1.453(2) ?
    N1 C1 . 1.459(2) ?
    N1 C5 . 1.4622(19) ?
    N2 C17 . 1.354(2) ?
    N2 C19 . 1.403(2) ?
    N2 C24 . 1.455(2) ?
    C1 H1A . 0.9600 ?
    C1 H1B . 0.9600 ?
    C1 H1C . 0.9600 ?
    C2 C3 . 1.513(2) ?
    C2 H2A . 0.9700 ?
    C2 H2B . 0.9700 ?
    C3 C25 . 1.494(2) ?
    C3 C4 . 1.564(2) ?
    C3 H3 . 0.9800 ?
    C4 C18 . 1.514(2) ?
    C4 C17 . 1.539(2) ?
    C4 C5 . 1.590(2) ?
    C5 C13 . 1.520(2) ?
    C5 C6 . 1.572(2) ?
    C6 C7 . 1.471(2) ?
    C7 C8 . 1.371(2) ?
    C7 C12 . 1.400(2) ?
    C8 C9 . 1.403(2) ?
    C8 H8 . 0.9300 ?
    C9 C10 . 1.369(3) ?
    C9 H9 . 0.9300 ?
    C10 C11 . 1.408(2) ?
    C10 H10 . 0.9300 ?
    C11 C12 . 1.402(2) ?
    C11 C16 . 1.408(2) ?
    C12 C13 . 1.407(2) ?
    C13 C14 . 1.367(2) ?
    C14 C15 . 1.410(2) ?
    C14 H14 . 0.9300 ?
    C15 C16 . 1.360(3) ?
    C15 H15 . 0.9300 ?
    C16 H16 . 0.9300 ?
    C18 C23 . 1.379(2) ?
    C18 C19 . 1.389(2) ?
    C19 C20 . 1.374(2) ?
    C20 C21 . 1.379(3) ?
    C20 H20 . 0.9300 ?
    C21 C22 . 1.376(3) ?
    C21 H21 . 0.9300 ?
    C22 C23 . 1.387(2) ?
    C22 H22 . 0.9300 ?
    C23 H23 . 0.9300 ?
    C24 H24A . 0.9600 ?
    C24 H24B . 0.9600 ?
    C24 H24C . 0.9600 ?
    C26 H26A . 0.9600 ?
    C26 H26B . 0.9600 ?
    C26 H26C . 0.9600 ?
loop_
    _geom_angle_atom_site_label_1
    _geom_angle_atom_site_label_2
    _geom_angle_atom_site_label_3
    _geom_angle_site_symmetry_1
    _geom_angle_site_symmetry_3
    _geom_angle
    _geom_angle_publ_flag
    C25 O4 C26 . . 117.20(15) ?
    C2 N1 C1 . . 115.01(14) ?
    C2 N1 C5 . . 107.70(12) ?
    C1 N1 C5 . . 115.53(13) ?
    C17 N2 C19 . . 111.21(13) ?
    C17 N2 C24 . . 123.77(15) ?
    C19 N2 C24 . . 124.40(15) ?
    N1 C1 H1A . . 109.5 ?
    N1 C1 H1B . . 109.5 ?
    H1A C1 H1B . . 109.5 ?
    N1 C1 H1C . . 109.5 ?
    H1A C1 H1C . . 109.5 ?
    H1B C1 H1C . . 109.5 ?
    N1 C2 C3 . . 102.59(13) ?
    N1 C2 H2A . . 111.2 ?
    C3 C2 H2A . . 111.2 ?
    N1 C2 H2B . . 111.2 ?
    C3 C2 H2B . . 111.2 ?
    H2A C2 H2B . . 109.2 ?
    C25 C3 C2 . . 114.31(14) ?
    C25 C3 C4 . . 114.51(14) ?
    C2 C3 C4 . . 105.51(13) ?
    C25 C3 H3 . . 107.4 ?
    C2 C3 H3 . . 107.4 ?
    C4 C3 H3 . . 107.4 ?
    C18 C4 C17 . . 101.45(12) ?
    C18 C4 C3 . . 117.85(12) ?
    C17 C4 C3 . . 108.74(12) ?
    C18 C4 C5 . . 115.01(12) ?
    C17 C4 C5 . . 110.31(12) ?
    C3 C4 C5 . . 103.43(12) ?
    N1 C5 C13 . . 111.32(12) ?
    N1 C5 C6 . . 112.02(12) ?
    C13 C5 C6 . . 101.67(12) ?
    N1 C5 C4 . . 102.87(11) ?
    C13 C5 C4 . . 117.40(12) ?
    C6 C5 C4 . . 111.90(11) ?
    O1 C6 C7 . . 126.75(15) ?
    O1 C6 C5 . . 124.52(14) ?
    C7 C6 C5 . . 108.34(12) ?
    C8 C7 C12 . . 119.87(15) ?
    C8 C7 C6 . . 132.72(15) ?
    C12 C7 C6 . . 107.13(13) ?
    C7 C8 C9 . . 118.06(16) ?
    C7 C8 H8 . . 121.0 ?
    C9 C8 H8 . . 121.0 ?
    C10 C9 C8 . . 122.29(16) ?
    C10 C9 H9 . . 118.9 ?
    C8 C9 H9 . . 118.9 ?
    C9 C10 C11 . . 120.90(16) ?
    C9 C10 H10 . . 119.5 ?
    C11 C10 H10 . . 119.5 ?
    C12 C11 C10 . . 116.09(15) ?
    C12 C11 C16 . . 116.49(15) ?
    C10 C11 C16 . . 127.37(16) ?
    C7 C12 C11 . . 122.73(14) ?
    C7 C12 C13 . . 113.46(13) ?
    C11 C12 C13 . . 123.65(14) ?
    C14 C13 C12 . . 118.01(14) ?
    C14 C13 C5 . . 132.55(14) ?
    C12 C13 C5 . . 109.14(12) ?
    C13 C14 C15 . . 119.08(15) ?
    C13 C14 H14 . . 120.5 ?
    C15 C14 H14 . . 120.5 ?
    C16 C15 C14 . . 122.79(16) ?
    C16 C15 H15 . . 118.6 ?
    C14 C15 H15 . . 118.6 ?
    C15 C16 C11 . . 119.94(15) ?
    C15 C16 H16 . . 120.0 ?
    C11 C16 H16 . . 120.0 ?
    O2 C17 N2 . . 125.31(15) ?
    O2 C17 C4 . . 126.49(15) ?
    N2 C17 C4 . . 108.19(13) ?
    C23 C18 C19 . . 118.95(15) ?
    C23 C18 C4 . . 132.22(14) ?
    C19 C18 C4 . . 108.63(13) ?
    C20 C19 C18 . . 122.52(16) ?
    C20 C19 N2 . . 127.77(16) ?
    C18 C19 N2 . . 109.61(14) ?
    C19 C20 C21 . . 117.63(17) ?
    C19 C20 H20 . . 121.2 ?
    C21 C20 H20 . . 121.2 ?
    C22 C21 C20 . . 121.07(17) ?
    C22 C21 H21 . . 119.5 ?
    C20 C21 H21 . . 119.5 ?
    C21 C22 C23 . . 120.68(17) ?
    C21 C22 H22 . . 119.7 ?
    C23 C22 H22 . . 119.7 ?
    C18 C23 C22 . . 119.14(16) ?
    C18 C23 H23 . . 120.4 ?
    C22 C23 H23 . . 120.4 ?
    N2 C24 H24A . . 109.5 ?
    N2 C24 H24B . . 109.5 ?
    H24A C24 H24B . . 109.5 ?
    N2 C24 H24C . . 109.5 ?
    H24A C24 H24C . . 109.5 ?
    H24B C24 H24C . . 109.5 ?
    O3 C25 O4 . . 123.53(17) ?
    O3 C25 C3 . . 125.34(17) ?
    O4 C25 C3 . . 111.12(14) ?
    O4 C26 H26A . . 109.5 ?
    O4 C26 H26B . . 109.5 ?
    H26A C26 H26B . . 109.5 ?
    O4 C26 H26C . . 109.5 ?
    H26A C26 H26C . . 109.5 ?
    H26B C26 H26C . . 109.5 ?
loop_
    _geom_torsion_atom_site_label_1
    _geom_torsion_atom_site_label_2
    _geom_torsion_atom_site_label_3
    _geom_torsion_atom_site_label_4
    _geom_torsion_site_symmetry_1
    _geom_torsion_site_symmetry_2
    _geom_torsion_site_symmetry_3
    _geom_torsion_site_symmetry_4
    _geom_torsion
    _geom_torsion_publ_flag
    C1 N1 C2 C3 . . . . -174.54(14) ?
    C5 N1 C2 C3 . . . . -44.14(16) ?
    N1 C2 C3 C25 . . . . 158.48(14) ?
    N1 C2 C3 C4 . . . . 31.78(17) ?
    C25 C3 C4 C18 . . . . -8.3(2) ?
    C2 C3 C4 C18 . . . . 118.29(15) ?
    C25 C3 C4 C17 . . . . 106.29(16) ?
    C2 C3 C4 C17 . . . . -127.12(14) ?
    C25 C3 C4 C5 . . . . -136.46(14) ?
    C2 C3 C4 C5 . . . . -9.87(16) ?
    C2 N1 C5 C13 . . . . 163.81(13) ?
    C1 N1 C5 C13 . . . . -66.09(17) ?
    C2 N1 C5 C6 . . . . -83.11(15) ?
    C1 N1 C5 C6 . . . . 47.00(18) ?
    C2 N1 C5 C4 . . . . 37.23(15) ?
    C1 N1 C5 C4 . . . . 167.34(13) ?
    C18 C4 C5 N1 . . . . -145.28(12) ?
    C17 C4 C5 N1 . . . . 100.76(14) ?
    C3 C4 C5 N1 . . . . -15.38(14) ?
    C18 C4 C5 C13 . . . . 92.14(15) ?
    C17 C4 C5 C13 . . . . -21.82(18) ?
    C3 C4 C5 C13 . . . . -137.96(13) ?
    C18 C4 C5 C6 . . . . -24.86(17) ?
    C17 C4 C5 C6 . . . . -138.82(13) ?
    C3 C4 C5 C6 . . . . 105.04(14) ?
    N1 C5 C6 O1 . . . . 49.29(19) ?
    C13 C5 C6 O1 . . . . 168.23(14) ?
    C4 C5 C6 O1 . . . . -65.65(19) ?
    N1 C5 C6 C7 . . . . -123.94(13) ?
    C13 C5 C6 C7 . . . . -5.00(15) ?
    C4 C5 C6 C7 . . . . 121.13(13) ?
    O1 C6 C7 C8 . . . . 5.6(3) ?
    C5 C6 C7 C8 . . . . 178.65(16) ?
    O1 C6 C7 C12 . . . . -168.02(15) ?
    C5 C6 C7 C12 . . . . 5.01(16) ?
    C12 C7 C8 C9 . . . . 0.0(2) ?
    C6 C7 C8 C9 . . . . -172.97(16) ?
    C7 C8 C9 C10 . . . . 1.7(3) ?
    C8 C9 C10 C11 . . . . -1.4(3) ?
    C9 C10 C11 C12 . . . . -0.6(2) ?
    C9 C10 C11 C16 . . . . 176.92(17) ?
    C8 C7 C12 C11 . . . . -2.1(2) ?
    C6 C7 C12 C11 . . . . 172.48(13) ?
    C8 C7 C12 C13 . . . . -177.61(13) ?
    C6 C7 C12 C13 . . . . -3.00(17) ?
    C10 C11 C12 C7 . . . . 2.4(2) ?
    C16 C11 C12 C7 . . . . -175.42(14) ?
    C10 C11 C12 C13 . . . . 177.41(14) ?
    C16 C11 C12 C13 . . . . -0.4(2) ?
    C7 C12 C13 C14 . . . . 174.18(14) ?
    C11 C12 C13 C14 . . . . -1.3(2) ?
    C7 C12 C13 C5 . . . . -0.36(17) ?
    C11 C12 C13 C5 . . . . -175.79(13) ?
    N1 C5 C13 C14 . . . . -50.7(2) ?
    C6 C5 C13 C14 . . . . -170.18(17) ?
    C4 C5 C13 C14 . . . . 67.4(2) ?
    N1 C5 C13 C12 . . . . 122.71(13) ?
    C6 C5 C13 C12 . . . . 3.27(15) ?
    C4 C5 C13 C12 . . . . -119.15(14) ?
    C12 C13 C14 C15 . . . . 2.0(2) ?
    C5 C13 C14 C15 . . . . 174.98(16) ?
    C13 C14 C15 C16 . . . . -1.2(3) ?
    C14 C15 C16 C11 . . . . -0.5(3) ?
    C12 C11 C16 C15 . . . . 1.3(2) ?
    C10 C11 C16 C15 . . . . -176.25(17) ?
    C19 N2 C17 O2 . . . . -169.50(15) ?
    C24 N2 C17 O2 . . . . 1.8(3) ?
    C19 N2 C17 C4 . . . . 9.62(17) ?
    C24 N2 C17 C4 . . . . -179.04(16) ?
    C18 C4 C17 O2 . . . . 169.98(15) ?
    C3 C4 C17 O2 . . . . 45.1(2) ?
    C5 C4 C17 O2 . . . . -67.68(19) ?
    C18 C4 C17 N2 . . . . -9.13(15) ?
    C3 C4 C17 N2 . . . . -134.01(13) ?
    C5 C4 C17 N2 . . . . 113.21(14) ?
    C17 C4 C18 C23 . . . . -169.12(16) ?
    C3 C4 C18 C23 . . . . -50.6(2) ?
    C5 C4 C18 C23 . . . . 71.8(2) ?
    C17 C4 C18 C19 . . . . 5.61(15) ?
    C3 C4 C18 C19 . . . . 124.14(14) ?
    C5 C4 C18 C19 . . . . -113.43(14) ?
    C23 C18 C19 C20 . . . . -1.4(2) ?
    C4 C18 C19 C20 . . . . -176.94(15) ?
    C23 C18 C19 N2 . . . . 175.13(14) ?
    C4 C18 C19 N2 . . . . -0.41(17) ?
    C17 N2 C19 C20 . . . . 170.31(16) ?
    C24 N2 C19 C20 . . . . -1.0(3) ?
    C17 N2 C19 C18 . . . . -5.99(18) ?
    C24 N2 C19 C18 . . . . -177.26(16) ?
    C18 C19 C20 C21 . . . . 1.0(2) ?
    N2 C19 C20 C21 . . . . -174.81(16) ?
    C19 C20 C21 C22 . . . . 0.1(3) ?
    C20 C21 C22 C23 . . . . -0.8(3) ?
    C19 C18 C23 C22 . . . . 0.6(2) ?
    C4 C18 C23 C22 . . . . 174.91(16) ?
    C21 C22 C23 C18 . . . . 0.4(3) ?
    C26 O4 C25 O3 . . . . -3.1(3) ?
    C26 O4 C25 C3 . . . . 176.22(17) ?
    C2 C3 C25 O3 . . . . -7.5(3) ?
    C4 C3 C25 O3 . . . . 114.4(2) ?
    C2 C3 C25 O4 . . . . 173.17(15) ?
    C4 C3 C25 O4 . . . . -64.93(19) ?
loop_
    _geom_hbond_atom_site_label_D
    _geom_hbond_atom_site_label_H
    _geom_hbond_atom_site_label_A
    _geom_hbond_site_symmetry_A
    _geom_hbond_distance_DH
    _geom_hbond_distance_HA
    _geom_hbond_distance_DA
    _geom_hbond_angle_DHA
    C10 H10 O2 4_575 0.93 2.60 3.268(2) 129.6
_iucr_refine_instructions_details
;
TITL SUBBIAHPANDI1A IN P2(1)/C
CELL  0.71073 15.48390  9.58320 15.63750 90.00000 115.18400 90.00000
ZERR 4  0.00040  0.00020  0.00040  0.00000  0.00100  0.00000
LATT 1
SYMM -X, Y+ 0.50000, -Z+ 0.50000
SFAC C H N O
UNIT 104 88 8 16
MERG   2
OMIT 1 0 0
FMAP   2
EQIV $1 x,1/2-y,1/2+z
HTAB C10 O2_$1
MPLA 10 C7 > C16
MPLA 5 N1 C2 > C5
MPLA 10 C7 > C16
MPLA 9 N2 C4 C17 > C23
MPLA 5 N1 C2 > C5
MPLA 9 N2 C4 C17 > C23
PLAN   20
ACTA
BOND   $H
CONF
L.S.  15
WGHT    0.043200    0.522200
FVAR       0.54695
O1    4    0.690668    0.375350    0.282691    11.00000    0.05699    0.04469 =
         0.08032   -0.00522    0.04129   -0.01254
O2    4    0.878078    0.871183    0.394576    11.00000    0.05547    0.05067 =
         0.06244   -0.01435    0.02809   -0.01521
O3    4    0.643330    0.589310    0.488413    11.00000    0.09451    0.06292 =
         0.10358    0.00236    0.07340   -0.00877
O4    4    0.652853    0.811847    0.452359    11.00000    0.07749    0.05205 =
         0.08810   -0.00053    0.05769    0.00286
N1    3    0.870568    0.510967    0.419437    11.00000    0.04751    0.04637 =
         0.04369    0.00647    0.02023    0.00608
N2    3    0.736700    0.900532    0.264382    11.00000    0.05788    0.03328 =
         0.06031    0.00279    0.02953   -0.00256
C1    1    0.916120    0.376478    0.423023    11.00000    0.06040    0.05323 =
         0.05979    0.01043    0.02226    0.01490
AFIX 137
H1A   2    0.868267    0.304951    0.399889    11.00000   -1.50000
H1B   2    0.959584    0.356014    0.487105    11.00000   -1.50000
H1C   2    0.950484    0.379964    0.384436    11.00000   -1.50000
AFIX   0
C2    1    0.815367    0.519290    0.474653    11.00000    0.06520    0.05521 =
         0.04808    0.00987    0.03126    0.00459
AFIX  23
H2A   2    0.856158    0.512252    0.541772    11.00000   -1.20000
H2B   2    0.767320    0.446524    0.456784    11.00000   -1.20000
AFIX   0
C3    1    0.770080    0.662275    0.449278    11.00000    0.05428    0.04718 =
         0.04517   -0.00254    0.02718   -0.00554
AFIX  13
H3    2    0.817358    0.730333    0.489029    11.00000   -1.20000
AFIX   0
C4    1    0.754285    0.688323    0.344918    11.00000    0.04220    0.03579 =
         0.04215   -0.00128    0.02249   -0.00212
C5    1    0.810773    0.563587    0.324721    11.00000    0.03868    0.03524 =
         0.04101    0.00052    0.01882   -0.00046
C6    1    0.741440    0.448445    0.259975    11.00000    0.03637    0.03347 =
         0.05460    0.00124    0.02067    0.00223
C7    1    0.757970    0.434383    0.174413    11.00000    0.03920    0.03200 =
         0.04476    0.00161    0.01439    0.00367
C8    1    0.719034    0.349214    0.096785    11.00000    0.05021    0.03865 =
         0.05209   -0.00425    0.01208   -0.00080
AFIX  43
H8    2    0.667652    0.291349    0.087772    11.00000   -1.20000
AFIX   0
C9    1    0.758973    0.351913    0.031352    11.00000    0.07140    0.04666 =
         0.04344   -0.00738    0.01639    0.00452
AFIX  43
H9    2    0.732081    0.296520   -0.022452    11.00000   -1.20000
AFIX   0
C10   1    0.836140    0.433242    0.043955    11.00000    0.07353    0.04814 =
         0.04680    0.00152    0.03081    0.00714
AFIX  43
H10   2    0.861304    0.430390   -0.000447    11.00000   -1.20000
AFIX   0
C11   1    0.877933    0.521140    0.123202    11.00000    0.05232    0.03990 =
         0.04208    0.00472    0.02308    0.00667
C12   1    0.835293    0.520561    0.186350    11.00000    0.03787    0.03312 =
         0.03969    0.00368    0.01479    0.00484
C13   1    0.869991    0.597743    0.270950    11.00000    0.03623    0.03689 =
         0.04106    0.00099    0.01757    0.00115
C14   1    0.950786    0.675458    0.293444    11.00000    0.04386    0.05111 =
         0.04847   -0.00576    0.02187   -0.00844
AFIX  43
H14   2    0.976944    0.725521    0.349702    11.00000   -1.20000
AFIX   0
C15   1    0.993906    0.678658    0.230172    11.00000    0.04845    0.05916 =
         0.06637   -0.00576    0.03319   -0.01317
AFIX  43
H15   2    1.048174    0.733117    0.245389    11.00000   -1.20000
AFIX   0
C16   1    0.959507    0.605483    0.147825    11.00000    0.05951    0.05727 =
         0.06171    0.00392    0.04023   -0.00014
AFIX  43
H16   2    0.989833    0.611145    0.107815    11.00000   -1.20000
AFIX   0
C17   1    0.799700    0.829151    0.339898    11.00000    0.04928    0.03763 =
         0.05015   -0.00911    0.02899   -0.00579
C18   1    0.652871    0.708263    0.271049    11.00000    0.04109    0.03750 =
         0.04537   -0.00233    0.02407    0.00090
C19   1    0.647179    0.834873    0.225770    11.00000    0.05015    0.03670 =
         0.04834   -0.00257    0.02729    0.00287
C20   1    0.562965    0.885693    0.157816    11.00000    0.06527    0.04547 =
         0.05719    0.00656    0.02740    0.01477
AFIX  43
H20   2    0.560850    0.970053    0.127589    11.00000   -1.20000
AFIX   0
C21   1    0.481653    0.807127    0.136018    11.00000    0.04960    0.06222 =
         0.06227   -0.00446    0.01772    0.01474
AFIX  43
H21   2    0.423656    0.838979    0.090246    11.00000   -1.20000
AFIX   0
C22   1    0.484965    0.682432    0.180887    11.00000    0.04160    0.06160 =
         0.07093   -0.00921    0.02305    0.00118
AFIX  43
H22   2    0.429158    0.631674    0.165662    11.00000   -1.20000
AFIX   0
C23   1    0.570687    0.631624    0.248605    11.00000    0.04567    0.04538 =
         0.06081   -0.00055    0.02775   -0.00044
AFIX  43
H23   2    0.572712    0.546974    0.278484    11.00000   -1.20000
AFIX   0
C24   1    0.755681    1.037790    0.236473    11.00000    0.09237    0.04055 =
         0.09507    0.01189    0.04376   -0.01029
AFIX 137
H24A  2    0.718921    1.106569    0.251104    11.00000   -1.50000
H24B  2    0.738279    1.038505    0.169764    11.00000   -1.50000
H24C  2    0.822371    1.058875    0.270132    11.00000   -1.50000
AFIX   0
C25   1    0.682779    0.680335    0.466190    11.00000    0.06494    0.04885 =
         0.05218   -0.00562    0.03710   -0.00873
C26   1    0.565897    0.842822    0.460395    11.00000    0.09336    0.08157 =
         0.12698    0.00545    0.08029    0.01840
AFIX 137
H26A  2    0.514415    0.790563    0.413903    11.00000   -1.50000
H26B  2    0.552456    0.940780    0.450268    11.00000   -1.50000
H26C  2    0.572670    0.817838    0.522389    11.00000   -1.50000
HKLF 4
REM  SUBBIAHPANDI1A IN P2(1)/C
REM R1 =  0.0377 for   3017 Fo > 4sig(Fo)  and  0.0564 for all   4057 data
REM    292 parameters refined using      0 restraints
END
;
