# Supplementary material for: rac-Methyl (1R,3′S)-1′,1′′-dimethyl-2,2′′-dioxo-2H-dispiro­[acenaphthyl­ene-1,2′-pyrrolidine-3′,3′′-indoline]-4′-carboxyl­ate
Source: Acta Crystallogr Sect E Struct Rep Online. 2013 Jan 12;69(Pt 2):o235. doi: 10.1107/S1600536813000470 (PMC3569768; doi:10.1107/S1600536813000470)
Supplement: Supplementary file 2 [file e-69-0o235-Isup2.hkl]

# 
# h,k,l, Fc-squared, Fo-squared, sigma(Fo-squared) and status flag 
# 
data_I
_shelx_title ' SUBBIAHPANDI1A IN P2(1)/C' 
_shelx_refln_list_code          4 
_shelx_F_calc_maximum      183.08 
_exptl_crystal_F_000       896.00 
_reflns_d_resolution_high  0.8152 
 
loop_ 
 _symmetry_equiv_pos_as_xyz 
 'x, y, z' 
 '-x, y+1/2, -z+1/2' 
 '-x, -y, -z' 
 'x, -y-1/2, z-1/2' 
 
_cell_length_a    15.4839 
_cell_length_b     9.5832 
_cell_length_c    15.6375 
_cell_angle_alpha  90.000 
_cell_angle_beta  115.184 
_cell_angle_gamma  90.000 
 
_shelx_F_squared_multiplier     1.000 
 
loop_ 
 _refln_index_h 
 _refln_index_k 
 _refln_index_l 
 _refln_F_squared_calc 
 _refln_F_squared_meas 
 _refln_F_squared_sigma 
 _refln_observed_status 
   2   0   0    20557.74    19367.53    227.52 o 
   3   0   0     1277.53     1155.67     14.43 o 
   4   0   0      570.82      489.84      7.04 o 
   5   0   0      347.38      386.28      6.18 o 
   6   0   0      229.02      218.24      5.44 o 
   7   0   0      178.69      184.67      5.98 o 
   8   0   0     1028.29     1027.30     20.69 o 
   9   0   0      770.28      735.13     13.97 o 
  10   0   0     1602.33     1615.50     26.95 o 
  11   0   0       39.97       52.70      3.68 o 
  12   0   0      115.90      131.29      6.91 o 
  13   0   0      537.26      536.75     17.13 o 
  14   0   0        0.88        9.54      4.50 o 
  15   0   0        0.08       -2.04      4.03 o 
  16   0   0      227.93      233.70     13.64 o 
  17   0   0       74.45       79.60     12.59 o 
   1   1   0    14424.74    12209.12    359.09 o 
   2   1   0     1598.35     1448.58     13.71 o 
   3   1   0     5400.68     5385.88     49.35 o 
   4   1   0      122.59      113.72      1.93 o 
   5   1   0     1641.84     1517.55     15.00 o 
   6   1   0     2431.10     2378.90     25.61 o 
   7   1   0      146.70      158.49      3.69 o 
   8   1   0      258.76      267.36      6.23 o 
   9   1   0      293.30      319.07      5.53 o 
  10   1   0     1284.98     1232.61     20.51 o 
  11   1   0      280.01      261.99      5.83 o 
  12   1   0      638.18      593.72     11.00 o 
  13   1   0      233.46      251.31      6.91 o 
  14   1   0       64.97       66.20      4.55 o 
  15   1   0       35.10       30.32      4.48 o 
  16   1   0        0.01        4.42      3.56 o 
  17   1   0        0.09        1.69      3.67 o 
   0   2   0      393.39      415.80      6.22 o 
   1   2   0     8224.00     8068.21     77.83 o 
   2   2   0     5892.95     5724.77     55.37 o 
   3   2   0    10974.46    10929.82    105.03 o 
   4   2   0     1989.11     2017.49     19.36 o 
   5   2   0      226.75      269.23      4.25 o 
   6   2   0      394.25      401.81      6.23 o 
   7   2   0     2064.18     2297.80     25.07 o 
   8   2   0       85.78       70.55      3.46 o 
   9   2   0      201.45      211.54      5.23 o 
  10   2   0       48.21       49.06      2.88 o 
  11   2   0        1.90       -0.72      1.84 o 
  12   2   0        4.43        1.54      2.33 o 
  13   2   0        0.86       -0.92      3.00 o 
  14   2   0       79.59       72.69      4.79 o 
  15   2   0        1.43        2.42      2.90 o 
  16   2   0       55.51       75.47      7.82 o 
   1   3   0      107.65      100.56      1.58 o 
   2   3   0      410.39      479.77      5.51 o 
   3   3   0     6350.79     6452.35     66.26 o 
   4   3   0     2046.14     2126.99     24.48 o 
   5   3   0      289.36      311.06      4.77 o 
   6   3   0      297.24      340.21      5.61 o 
   7   3   0       38.50       36.93      1.86 o 
   8   3   0       87.96      104.16      3.05 o 
   9   3   0       23.29       25.34      2.49 o 
  10   3   0       39.05       42.63      3.14 o 
  11   3   0      276.86      266.62      6.56 o 
  12   3   0      119.09      116.81      5.20 o 
  13   3   0      187.20      201.28      7.00 o 
  14   3   0      177.15      183.39      7.01 o 
  15   3   0        1.37        4.83      3.08 o 
  16   3   0        1.81        3.59      3.69 o 
   0   4   0    10915.44    10932.37    140.57 o 
   1   4   0      527.30      548.71      6.25 o 
   2   4   0       24.02       26.01      1.17 o 
   3   4   0     2157.09     2253.10     24.04 o 
   4   4   0      308.81      368.49      5.26 o 
   5   4   0      252.47      243.40      5.09 o 
   6   4   0     1046.22     1109.46     13.19 o 
   7   4   0      104.41      117.48      3.13 o 
   8   4   0       99.76      109.85      3.17 o 
   9   4   0      157.79      159.01      4.06 o 
  10   4   0        1.34        0.22      1.84 o 
  11   4   0       19.65       16.04      2.55 o 
  12   4   0       20.62       17.84      3.10 o 
  13   4   0       10.74        7.41      3.55 o 
  14   4   0       45.75       38.27      4.10 o 
  15   4   0       18.75       32.25      4.21 o 
  16   4   0       10.54       19.27      4.90 o 
   1   5   0      529.83      605.31      7.42 o 
   2   5   0      114.18      136.07      2.70 o 
   3   5   0        8.73       14.42      1.15 o 
   4   5   0      152.05      143.85      3.02 o 
   5   5   0      700.65      698.73      8.99 o 
   6   5   0      206.97      209.54      4.33 o 
   7   5   0      221.49      212.87      4.33 o 
   8   5   0       54.53       53.17      2.84 o 
   9   5   0      293.02      279.09      5.91 o 
  10   5   0      338.50      343.69      7.58 o 
  11   5   0      276.83      250.39      6.62 o 
  12   5   0        1.13        2.22      2.49 o 
  13   5   0        2.26        4.04      2.77 o 
  14   5   0        1.73        2.99      3.28 o 
  15   5   0       20.19       23.58      4.36 o 
   0   6   0     2533.50     2590.20     42.16 o 
   1   6   0        8.59       12.12      1.18 o 
   2   6   0        0.05       -0.89      0.89 o 
   3   6   0       37.56       39.77      1.59 o 
   4   6   0       39.11       32.17      1.82 o 
   5   6   0       15.25       16.19      1.49 o 
   6   6   0      112.48      103.95      3.28 o 
   7   6   0       33.87       34.97      2.20 o 
   8   6   0        5.20        6.88      1.91 o 
   9   6   0      119.40      117.11      4.31 o 
  10   6   0       37.85       36.36      4.84 o 
  11   6   0       21.95       28.19      3.19 o 
  12   6   0        1.93        1.40      2.94 o 
  13   6   0        0.01        0.93      3.81 o 
  14   6   0       20.42       15.33      4.42 o 
   1   7   0      210.50      215.26      3.90 o 
   2   7   0       12.21        8.50      1.22 o 
   3   7   0        9.27        9.92      1.34 o 
   4   7   0      105.59      118.74      3.18 o 
   5   7   0      600.03      601.41      8.21 o 
   6   7   0      318.13      310.56      5.88 o 
   7   7   0      403.85      396.30      7.71 o 
   8   7   0      140.26      135.31      4.51 o 
   9   7   0      268.12      282.62      7.42 o 
  10   7   0       13.18       11.06      2.84 o 
  11   7   0        1.01        1.51      2.31 o 
  12   7   0        0.00       -1.36      2.85 o 
  13   7   0        0.40        4.43      4.16 o 
   0   8   0      195.63      194.72      7.31 o 
   1   8   0      119.76      102.40      3.45 o 
   2   8   0      218.28      210.93      4.44 o 
   3   8   0       68.83       64.75      2.76 o 
   4   8   0      564.38      546.29      9.11 o 
   5   8   0      140.08      125.95      4.09 o 
   6   8   0      124.37      124.28      4.56 o 
   7   8   0      569.23      546.12     10.69 o 
   8   8   0       85.17       92.84      4.29 o 
   9   8   0       15.63       14.66      2.78 o 
  10   8   0       50.40       59.20      4.03 o 
  11   8   0       19.58       25.99      3.44 o 
  12   8   0      111.37      112.78      6.20 o 
   1   9   0      232.31      222.72      6.09 o 
   2   9   0      288.79      283.47      7.76 o 
   3   9   0      297.43      304.64      6.92 o 
   4   9   0      533.18      547.09     10.22 o 
   5   9   0       35.35       44.65      4.57 o 
   6   9   0      104.53       99.33      4.29 o 
   7   9   0        8.05        4.20      2.24 o 
   8   9   0        6.01        2.56      2.31 o 
   9   9   0        5.57        4.37      2.48 o 
  10   9   0        0.24        2.81      2.55 o 
  11   9   0       15.41       12.24     11.26 o 
   0  10   0       20.10       16.62      3.55 o 
   1  10   0        0.08        1.15      2.03 o 
   2  10   0      115.57      120.68      4.66 o 
   3  10   0        8.66        9.74      2.34 o 
   4  10   0      142.08      143.30      5.16 o 
   5  10   0       31.30       29.49      2.85 o 
   6  10   0      123.13      120.77      4.94 o 
   7  10   0        0.13       -2.20      2.20 o 
   8  10   0        4.93        8.62      3.72 o 
   9  10   0        0.16       -5.78      5.78 o 
   1  11   0      126.91      123.29      5.37 o 
   2  11   0       33.59       35.88      2.99 o 
   3  11   0        0.48        4.64      3.06 o 
   4  11   0        4.37        4.04      4.36 o 
   5  11   0        1.26       -1.40      2.98 o 
   6  11   0       74.68       76.16      5.76 o 
 -17   1   1       11.67        8.34      5.36 o 
 -16   1   1        0.17       -1.84      4.02 o 
 -15   1   1       30.58       30.06      3.73 o 
 -14   1   1        4.49        0.88      2.44 o 
 -13   1   1       30.87       33.77      4.04 o 
 -12   1   1       46.62       48.52      3.29 o 
 -11   1   1        1.58        2.42      1.54 o 
 -10   1   1      225.24      244.28      5.25 o 
  -9   1   1       44.27       59.79      2.47 o 
  -8   1   1       83.95       83.08      3.02 o 
  -7   1   1      110.68      108.15      2.51 o 
  -6   1   1        0.86        1.45      0.71 o 
  -5   1   1       53.86       60.90      1.59 o 
  -4   1   1       13.42       10.23      0.66 o 
  -3   1   1     1075.98     1035.66      8.14 o 
  -2   1   1     4169.14     3976.39     38.60 o 
  -1   1   1     6269.03     5665.39     62.20 o 
   0   1   1      183.56      179.71      2.67 o 
   1   1   1    10410.12    10427.03     94.98 o 
   2   1   1     5358.95     5100.12     42.49 o 
   3   1   1        3.57       -0.52      0.52 o 
   4   1   1      494.30      460.40      5.55 o 
   5   1   1      220.97      215.27      3.51 o 
   6   1   1      125.95      136.17      3.10 o 
   7   1   1     1230.62     1187.11     15.09 o 
   8   1   1      868.64      910.95     13.51 o 
   9   1   1        2.02        3.51      1.66 o 
  10   1   1        7.52        8.49      1.98 o 
  11   1   1       27.65       31.54      2.59 o 
  12   1   1       18.41       11.82      2.53 o 
  13   1   1        8.42        4.75      2.61 o 
  14   1   1        1.94        4.22      3.09 o 
  15   1   1       86.21       72.96      5.96 o 
  16   1   1       39.11       43.36      5.32 o 
 -17   2   1       21.56       15.57      4.32 o 
 -16   2   1       35.52       40.60      4.83 o 
 -15   2   1        0.92        4.48      2.95 o 
 -14   2   1       22.49       21.00      3.35 o 
 -13   2   1       22.61       16.99      3.58 o 
 -12   2   1       16.52       14.66      2.82 o 
 -11   2   1        4.65        1.97      1.70 o 
 -10   2   1        4.37        4.78      1.65 o 
  -9   2   1      141.43      132.60      3.67 o 
  -8   2   1        0.85        3.92      1.24 o 
  -7   2   1        5.50        9.61      1.24 o 
  -6   2   1       13.22       23.13      1.36 o 
  -5   2   1     2386.24     2348.19     22.37 o 
  -4   2   1      343.48      319.33      3.90 o 
  -3   2   1     4793.40     4618.19     42.43 o 
  -2   2   1    13548.46    13225.21    126.97 o 
  -1   2   1        0.18        0.89      0.50 o 
   0   2   1      391.71      407.90      4.48 o 
   1   2   1    12251.03    12178.44    110.58 o 
   2   2   1     2365.78     2326.35     21.83 o 
   3   2   1     8262.53     8453.15     77.16 o 
   4   2   1      277.25      314.23      4.62 o 
   5   2   1     2114.60     2306.57     24.97 o 
   6   2   1      854.95      865.26     11.47 o 
   7   2   1       15.78       21.90      1.90 o 
   8   2   1       10.53        6.77      1.49 o 
   9   2   1       65.75       62.93      3.02 o 
  10   2   1       40.96       38.28      2.84 o 
  11   2   1      400.85      377.54      7.84 o 
  12   2   1       28.55       34.20      3.61 o 
  13   2   1        0.17       -1.14      2.41 o 
  14   2   1       39.24       52.24      4.43 o 
  15   2   1        5.72        8.24      5.83 o 
  16   2   1        2.52        7.05      3.82 o 
 -17   3   1        1.28       -2.99      4.68 o 
 -16   3   1       20.05       26.37      3.91 o 
 -15   3   1       39.41       37.53      4.11 o 
 -14   3   1       10.04       16.98      4.65 o 
 -13   3   1      268.41      282.47      8.04 o 
 -12   3   1        8.11        8.39      2.30 o 
 -11   3   1      145.09      138.53      4.55 o 
 -10   3   1       81.75       87.63      4.40 o 
  -9   3   1       92.50       83.21      2.95 o 
  -8   3   1       16.68       21.70      1.65 o 
  -7   3   1       24.18       20.28      1.45 o 
  -6   3   1        7.82        5.42      1.04 o 
  -5   3   1     1615.99     1679.86     18.45 o 
  -4   3   1     3929.34     4011.85     39.26 o 
  -3   3   1        1.23       -0.01      0.50 o 
  -2   3   1      456.66      490.03      5.84 o 
  -1   3   1        2.21        1.12      0.63 o 
   0   3   1     1306.45     1286.93     13.92 o 
   1   3   1      149.53      139.29      2.47 o 
   2   3   1     1985.80     1916.61     19.35 o 
   3   3   1      640.87      684.37      8.88 o 
   4   3   1     1316.29     1267.16     15.42 o 
   5   3   1     2901.47     3022.46     32.27 o 
   6   3   1      165.58      207.40      4.27 o 
   7   3   1      255.57      234.87      4.82 o 
   8   3   1      179.37      187.09      4.86 o 
   9   3   1       13.15       14.06      2.05 o 
  10   3   1      109.98       91.19      4.29 o 
  11   3   1       18.54       23.62      2.78 o 
  12   3   1      262.63      258.22      7.78 o 
  13   3   1      151.85      169.51      7.11 o 
  14   3   1       87.01       94.57      5.44 o 
  15   3   1       48.48       53.71      5.64 o 
  16   3   1        0.78        1.20      3.67 o 
 -16   4   1       12.51       12.17      4.11 o 
 -15   4   1        1.80       -0.90      2.74 o 
 -14   4   1       49.27       56.95      4.45 o 
 -13   4   1       18.71       10.87      2.87 o 
 -12   4   1      926.74      908.40     14.86 o 
 -11   4   1       32.14       26.52      2.70 o 
 -10   4   1      495.79      484.08      8.24 o 
  -9   4   1        4.12        2.51      1.37 o 
  -8   4   1       67.94       67.02      2.43 o 
  -7   4   1      434.00      441.24      6.48 o 
  -6   4   1      265.10      307.04      6.45 o 
  -5   4   1     1757.99     1902.74     20.82 o 
  -4   4   1      417.78      484.91      6.77 o 
  -3   4   1     5554.08     5807.55     59.68 o 
  -2   4   1        3.59        9.12      0.68 o 
  -1   4   1      130.60      107.71      2.14 o 
   0   4   1       36.71       24.88      1.80 o 
   1   4   1      190.93      217.50      3.39 o 
   2   4   1      153.14      111.02      2.54 o 
   3   4   1        0.23        1.63      1.27 o 
   4   4   1     5414.58     5597.82     62.18 o 
   5   4   1     1030.60     1000.04     12.97 o 
   6   4   1      879.57      942.68     12.53 o 
   7   4   1       92.71       91.95      3.11 o 
   8   4   1      451.11      464.44      7.86 o 
   9   4   1        2.72        1.42      1.66 o 
  10   4   1       66.18       56.16      3.36 o 
  11   4   1       18.09       15.01      2.58 o 
  12   4   1       34.97       25.37      3.76 o 
  13   4   1       39.08       47.03      4.22 o 
  14   4   1        0.03       -2.78      2.78 o 
  15   4   1        5.57        1.24      3.12 o 
 -15   5   1        0.25       -0.30      3.26 o 
 -14   5   1       66.31       69.45      7.12 o 
 -13   5   1       24.55       14.33      3.04 o 
 -12   5   1        6.41        4.18      2.47 o 
 -11   5   1      463.82      447.99      9.01 o 
 -10   5   1       15.81       15.44      2.37 o 
  -9   5   1      117.59      111.82      3.81 o 
  -8   5   1      183.47      189.65      4.11 o 
  -7   5   1       15.50       19.79      2.14 o 
  -6   5   1      212.73      233.95      4.40 o 
  -5   5   1       10.74        8.11      1.38 o 
  -4   5   1      216.20      245.62      4.24 o 
  -3   5   1      725.24      718.80      8.75 o 
  -2   5   1        4.96       10.87      1.48 o 
  -1   5   1     1296.35     1276.36     14.16 o 
   0   5   1       24.33       22.58      1.12 o 
   1   5   1      310.88      272.70      4.54 o 
   2   5   1      270.26      267.93      4.22 o 
   3   5   1      502.99      495.91      7.19 o 
   4   5   1      366.14      377.08      6.06 o 
   5   5   1       39.21       37.66      2.03 o 
   6   5   1       41.77       42.17      2.20 o 
   7   5   1      437.15      464.64      7.23 o 
   8   5   1        0.02        0.26      1.53 o 
   9   5   1      244.37      237.98      6.08 o 
  10   5   1        0.27       -0.15      2.00 o 
  11   5   1       12.58       13.99      2.65 o 
  12   5   1       28.34       28.12      3.47 o 
  13   5   1        2.62        5.05      2.86 o 
  14   5   1       21.98       23.74      3.86 o 
  15   5   1        0.12       -3.36      3.36 o 
 -15   6   1       13.45       11.31      3.90 o 
 -14   6   1        0.01       -0.29      2.97 o 
 -13   6   1        6.69        6.23      3.31 o 
 -12   6   1       10.63       13.19      3.22 o 
 -11   6   1        4.62        2.51      2.17 o 
 -10   6   1        0.01        3.98      2.00 o 
  -9   6   1      104.90       87.87      3.64 o 
  -8   6   1       39.65       52.41      2.53 o 
  -7   6   1        0.00        2.24      1.32 o 
  -6   6   1      118.83      126.61      3.60 o 
  -5   6   1      109.92      123.84      3.34 o 
  -4   6   1       74.98       76.46      2.09 o 
  -3   6   1        6.33        6.30      1.06 o 
  -2   6   1     2070.44     2021.04     23.49 o 
  -1   6   1        3.45        2.08      0.83 o 
   0   6   1     1834.10     1872.66     20.52 o 
   1   6   1      323.09      304.47      4.71 o 
   2   6   1       27.26       25.83      1.54 o 
   3   6   1      152.38      140.83      2.97 o 
   4   6   1        0.19        0.70      1.09 o 
   5   6   1      226.45      223.47      4.38 o 
   6   6   1       40.32       43.93      2.71 o 
   7   6   1        7.45        5.61      1.64 o 
   8   6   1        1.01       -1.52      1.80 o 
   9   6   1        4.29        0.58      2.05 o 
  10   6   1       22.36       20.76      2.88 o 
  11   6   1        6.32        5.59      2.40 o 
  12   6   1        0.03        1.88      4.62 o 
  13   6   1       11.59       17.97      3.90 o 
  14   6   1        1.28       -0.01      3.46 o 
 -14   7   1       26.31       23.86      4.16 o 
 -13   7   1        2.37        4.10      3.05 o 
 -12   7   1        4.79        2.95      2.70 o 
 -11   7   1        1.38       -0.61      2.26 o 
 -10   7   1        2.78        0.95      2.17 o 
  -9   7   1      175.57      168.71      6.62 o 
  -8   7   1      106.71       92.71      3.66 o 
  -7   7   1        0.14        0.86      1.31 o 
  -6   7   1       67.33       54.13      2.29 o 
  -5   7   1       22.87       25.52      1.71 o 
  -4   7   1        9.52        9.66      1.24 o 
  -3   7   1        1.67        1.73      1.00 o 
  -2   7   1        1.74        3.12      0.99 o 
  -1   7   1        0.02        0.32      1.15 o 
   0   7   1       15.76       17.19      1.46 o 
   1   7   1      196.20      202.98      3.64 o 
   2   7   1        4.96        4.06      1.21 o 
   3   7   1       53.47       55.16      2.14 o 
   4   7   1       62.20       53.89      2.42 o 
   5   7   1        0.02       -0.30      1.45 o 
   6   7   1      241.08      244.10      7.39 o 
   7   7   1       12.97       15.11      2.65 o 
   8   7   1      254.00      264.03      6.54 o 
   9   7   1       95.57       97.77      4.20 o 
  10   7   1        1.08       -0.35      2.45 o 
  11   7   1       22.44       25.13      3.41 o 
  12   7   1       34.95       47.34      4.72 o 
  13   7   1       54.92       73.51      5.75 o 
 -12   8   1      118.74      130.44      6.35 o 
 -11   8   1        9.92       11.68      2.79 o 
 -10   8   1        0.33        1.21      2.26 o 
  -9   8   1       24.73       28.07      2.89 o 
  -8   8   1        5.63        5.77      2.13 o 
  -7   8   1       61.70       58.44      3.26 o 
  -6   8   1       63.14       60.46      3.10 o 
  -5   8   1       67.90       71.38      2.84 o 
  -4   8   1       30.79       34.42      2.01 o 
  -3   8   1        9.80       13.13      1.37 o 
  -2   8   1        7.26        4.27      1.29 o 
  -1   8   1        1.84        0.21      1.15 o 
   0   8   1        7.44        3.82      1.15 o 
   1   8   1       42.86       43.21      2.02 o 
   2   8   1       21.63       20.99      1.86 o 
   3   8   1      462.93      486.93      8.44 o 
   4   8   1      172.40      176.90      4.80 o 
   5   8   1      153.26      152.74      4.63 o 
   6   8   1       21.63       27.48      2.83 o 
   7   8   1       65.69       67.22      3.83 o 
   8   8   1        2.47        5.83      2.56 o 
   9   8   1        0.92       -0.60      2.35 o 
  10   8   1        2.15        5.64      2.69 o 
  11   8   1        0.36       -0.78      2.68 o 
  12   8   1        1.70        2.21      3.36 o 
 -11   9   1       73.89       84.15      4.95 o 
 -10   9   1        9.00       13.55      2.60 o 
  -9   9   1        1.71        4.15      4.03 o 
  -8   9   1       77.50       81.37      4.88 o 
  -7   9   1      134.42      152.33      6.63 o 
  -6   9   1        0.03       -0.30      1.66 o 
  -5   9   1      354.85      325.79      7.05 o 
  -4   9   1        0.88       -1.93      1.93 o 
  -3   9   1       96.40       90.60      4.42 o 
  -2   9   1        8.87        7.31      2.06 o 
  -1   9   1       12.03        7.62      1.89 o 
   0   9   1       69.96       81.83      3.41 o 
   1   9   1        3.92        0.09      1.89 o 
   2   9   1        6.49        4.92      2.12 o 
   3   9   1      281.23      294.04      7.56 o 
   4   9   1       49.69       52.69      3.52 o 
   5   9   1      325.94      358.74      9.53 o 
   6   9   1        3.47        4.36      2.46 o 
   7   9   1       47.78       55.97      3.99 o 
   8   9   1       33.56       36.16      3.67 o 
   9   9   1        2.41        4.63      3.07 o 
  10   9   1       15.23       14.25      4.35 o 
  -9  10   1        6.21       12.17      4.00 o 
  -8  10   1       14.53       11.18      3.85 o 
  -7  10   1       28.56       40.45      5.34 o 
  -6  10   1        7.45        4.25      3.07 o 
  -5  10   1       24.54       39.91      4.21 o 
  -4  10   1        0.36       -0.84      2.77 o 
  -3  10   1       25.19       27.74      3.58 o 
  -2  10   1        2.26        2.26      1.79 o 
  -1  10   1       41.87       48.70      4.26 o 
   0  10   1       11.95        7.33      2.18 o 
   1  10   1      139.10      153.58      5.25 o 
   2  10   1      153.45      165.69      5.60 o 
   3  10   1       18.31       19.52      2.75 o 
   4  10   1      100.17      109.92      4.82 o 
   5  10   1       30.30       23.74      3.06 o 
   6  10   1        3.89        0.88      2.35 o 
   7  10   1        0.79       -0.06      2.53 o 
   8  10   1        9.26       10.57      2.99 o 
  -6  11   1        2.54        1.46      3.18 o 
  -5  11   1       20.61       13.78      3.68 o 
  -4  11   1        0.03        3.51      3.01 o 
  -3  11   1       24.98       18.45      3.54 o 
  -2  11   1       28.33       24.16      7.57 o 
  -1  11   1       17.46       10.76      3.21 o 
   0  11   1       31.00       38.38      5.65 o 
   1  11   1       18.99       17.50      2.67 o 
   2  11   1      156.08      162.07      5.69 o 
   3  11   1       25.42       28.57      3.42 o 
   4  11   1        0.92       -0.82      2.17 o 
   5  11   1        0.31        1.97      3.29 o 
 -17   0   2      149.94      164.69     21.54 o 
 -16   0   2       45.96       46.32      6.93 o 
 -15   0   2       37.61       30.47      4.61 o 
 -14   0   2      277.69      287.28     10.48 o 
 -13   0   2      191.08      184.13      8.11 o 
 -12   0   2      267.29      277.24     12.62 o 
 -11   0   2      352.40      372.24      8.94 o 
 -10   0   2      141.88      174.57      5.59 o 
  -9   0   2      153.74      148.24      5.23 o 
  -8   0   2     3624.37     3698.04     55.00 o 
  -7   0   2      515.72      474.54      8.28 o 
  -6   0   2      189.02      166.20      4.63 o 
  -5   0   2      285.20      290.98      4.35 o 
  -4   0   2    11537.37    10769.60    108.38 o 
  -3   0   2       22.53       18.63      0.93 o 
  -2   0   2      409.55      407.30      4.90 o 
  -1   0   2     5831.98     5320.59     89.70 o 
   0   0   2     7025.23     6610.77     85.58 o 
   1   0   2     6217.20     5921.40     76.61 o 
   2   0   2     1049.63     1022.13     14.34 o 
   3   0   2     2497.85     2424.38     29.58 o 
   4   0   2     4982.71     4773.32     57.05 o 
   5   0   2      196.47      159.77      4.67 o 
   6   0   2      248.93      229.71      6.89 o 
   7   0   2      524.96      454.49     11.24 o 
   8   0   2      666.34      645.75     15.02 o 
   9   0   2       60.78       54.67      7.66 o 
  10   0   2       51.53       46.51      4.31 o 
  11   0   2      232.07      196.41      8.40 o 
  12   0   2        0.08       -1.09      3.11 o 
  13   0   2       62.00       57.85      7.28 o 
  14   0   2      170.76      164.73     17.10 o 
  15   0   2        3.54        4.07      4.92 o 
  16   0   2       56.94       45.74      8.00 o 
 -17   1   2        4.12        3.85      3.58 o 
 -16   1   2       29.63       29.13      4.03 o 
 -15   1   2       48.83       38.36      3.83 o 
 -14   1   2       93.22       78.09      4.17 o 
 -13   1   2      179.09      186.89      5.73 o 
 -12   1   2      142.62      140.64      4.31 o 
 -11   1   2      139.67      136.17      5.07 o 
 -10   1   2      270.17      263.98      5.36 o 
  -9   1   2      734.13      796.48     11.14 o 
  -8   1   2     1045.69     1053.06     13.58 o 
  -7   1   2      288.71      305.47      4.69 o 
  -6   1   2       30.95       35.66      1.26 o 
  -5   1   2     2140.19     1991.53     16.58 o 
  -4   1   2      228.15      236.99      2.54 o 
  -3   1   2      822.08      731.79      6.91 o 
  -2   1   2     5573.75     5156.16     53.64 o 
  -1   1   2     1780.50     1669.69     17.69 o 
   0   1   2     3831.46     3730.65     36.20 o 
   1   1   2      327.88      324.08      3.33 o 
   2   1   2    25069.27    23671.14    194.81 o 
   3   1   2       95.65      100.72      1.83 o 
   4   1   2        0.36       -0.16      0.59 o 
   5   1   2        8.68        2.52      0.99 o 
   6   1   2      932.64      971.34     15.01 o 
   7   1   2       60.74       53.75      2.38 o 
   8   1   2       23.95       22.55      2.15 o 
   9   1   2        3.16        3.65      1.76 o 
  10   1   2       50.81       49.56      3.17 o 
  11   1   2       63.21       59.80      3.73 o 
  12   1   2      264.02      266.49      7.99 o 
  13   1   2        1.41        2.68      3.06 o 
  14   1   2        3.06        2.22      3.86 o 
  15   1   2        0.00       -3.05      3.23 o 
  16   1   2        3.89        2.43      4.28 o 
 -17   2   2       32.65       48.01      5.44 o 
 -16   2   2       43.85       46.34      4.93 o 
 -15   2   2        3.21        1.18      2.71 o 
 -14   2   2       66.13       72.54      4.55 o 
 -13   2   2      211.82      214.61      6.79 o 
 -12   2   2        0.33        0.00      1.61 o 
 -11   2   2       88.45       74.31      4.12 o 
 -10   2   2       32.59       31.29      2.15 o 
  -9   2   2      372.27      388.68      6.61 o 
  -8   2   2      125.27      129.28      4.40 o 
  -7   2   2      508.91      544.75      7.24 o 
  -6   2   2     2064.00     2109.59     22.69 o 
  -5   2   2      126.52      134.74      2.60 o 
  -4   2   2      957.01      923.99      8.79 o 
  -3   2   2        6.66        2.36      0.45 o 
  -2   2   2     4855.20     4722.75     51.82 o 
  -1   2   2      792.48      772.90      9.08 o 
   0   2   2       93.20       98.17      1.65 o 
   1   2   2     4682.80     4605.68     42.36 o 
   2   2   2     3901.65     3889.22     34.29 o 
   3   2   2       52.33       79.62      1.88 o 
   4   2   2     1433.74     1555.00     20.91 o 
   5   2   2      569.88      570.95      9.50 o 
   6   2   2     1163.40     1183.38     15.00 o 
   7   2   2       31.27       39.35      3.25 o 
   8   2   2      146.25      154.06      4.43 o 
   9   2   2      165.92      168.98      5.51 o 
  10   2   2       34.33       38.65      4.04 o 
  11   2   2        6.35       -2.33      2.33 o 
  12   2   2      155.98      177.68     11.34 o 
  13   2   2       17.66       16.34      3.19 o 
  14   2   2       67.54       71.71      5.75 o 
  15   2   2        3.50        2.39      3.36 o 
  16   2   2       63.75       56.56      8.31 o 
 -17   3   2       12.34       17.57      3.94 o 
 -16   3   2       22.81       33.17      4.11 o 
 -15   3   2       47.09       55.75      4.47 o 
 -14   3   2       17.03       10.80      3.01 o 
 -13   3   2       27.16       25.96      3.67 o 
 -12   3   2        2.16        3.83      2.07 o 
 -11   3   2        2.88        4.85      1.72 o 
 -10   3   2        5.83        3.22      1.46 o 
  -9   3   2      156.64      161.09      3.96 o 
  -8   3   2     1687.42     1756.48     19.81 o 
  -7   3   2      133.25      136.39      2.99 o 
  -6   3   2      130.67      137.92      3.42 o 
  -5   3   2       38.42       23.56      1.28 o 
  -4   3   2     1234.68     1266.66     14.17 o 
  -3   3   2      421.82      432.50      8.94 o 
  -2   3   2      211.81      208.03      3.28 o 
  -1   3   2       78.81       76.55      1.81 o 
   0   3   2        8.81        8.13      0.74 o 
   1   3   2       39.68       53.16      1.45 o 
   2   3   2     5562.22     5668.02     58.48 o 
   3   3   2     4408.29     4490.76     50.06 o 
   4   3   2     1015.19     1075.35     12.62 o 
   5   3   2       30.99       48.61      1.98 o 
   6   3   2      297.95      337.33      5.97 o 
   7   3   2        9.79       10.01      1.73 o 
   8   3   2       18.71       19.22      2.17 o 
   9   3   2       18.58       15.77      2.86 o 
  10   3   2       50.30       42.89      3.49 o 
  11   3   2        0.15       -1.29      2.49 o 
  12   3   2       10.56       10.16      2.94 o 
  13   3   2        4.70        1.50      2.75 o 
  14   3   2        0.61        2.41      3.43 o 
  15   3   2        1.59        1.06      3.32 o 
 -16   4   2       74.49       79.30      5.99 o 
 -15   4   2       42.48       41.81      4.12 o 
 -14   4   2        0.18       -1.74      2.47 o 
 -13   4   2      107.82       86.30      4.62 o 
 -12   4   2       13.29       13.14      2.81 o 
 -11   4   2       95.91       88.89      4.63 o 
 -10   4   2        9.12       10.62      1.79 o 
  -9   4   2       73.00       80.65      3.58 o 
  -8   4   2       11.49       12.43      1.44 o 
  -7   4   2     1633.82     1660.34     19.92 o 
  -6   4   2      603.82      584.26      8.70 o 
  -5   4   2      100.65       88.82      2.13 o 
  -4   4   2       40.60       44.27      1.45 o 
  -3   4   2      255.73      253.54      4.22 o 
  -2   4   2      635.98      639.51      8.92 o 
  -1   4   2      554.10      591.16      6.69 o 
   0   4   2      321.00      332.94      4.87 o 
   1   4   2      299.18      283.68      4.48 o 
   2   4   2     1095.28     1101.03     13.53 o 
   3   4   2       72.92       61.95      2.11 o 
   4   4   2        2.15        1.17      1.16 o 
   5   4   2      569.15      558.44      7.79 o 
   6   4   2        1.86       -0.56      1.30 o 
   7   4   2      140.72      148.24      4.35 o 
   8   4   2      288.26      306.98      7.60 o 
   9   4   2       12.02       14.13      2.59 o 
  10   4   2       73.45       79.41      5.69 o 
  11   4   2        0.59        0.73      2.17 o 
  12   4   2      115.53      102.46      5.39 o 
  13   4   2       17.84       18.05      3.48 o 
  14   4   2        7.94        6.38      3.36 o 
  15   4   2        3.76        4.32      4.08 o 
 -16   5   2        2.16        5.12      3.49 o 
 -15   5   2        0.42       -1.55      3.14 o 
 -14   5   2       18.41       17.70      3.75 o 
 -13   5   2       10.08        7.92      4.88 o 
 -12   5   2        1.69        0.85      2.25 o 
 -11   5   2      243.34      210.06      5.77 o 
 -10   5   2       12.11       17.54      2.88 o 
  -9   5   2      488.62      499.58      7.58 o 
  -8   5   2       20.92       21.60      1.74 o 
  -7   5   2      248.55      229.02      4.81 o 
  -6   5   2       27.79       34.69      1.61 o 
  -5   5   2      751.27      802.58     10.18 o 
  -4   5   2        0.14        0.27      0.64 o 
  -3   5   2      145.85      155.19      4.02 o 
  -2   5   2      304.41      328.68      4.49 o 
  -1   5   2      705.37      758.39      9.07 o 
   0   5   2       54.01       50.96      1.94 o 
   1   5   2       31.62       28.92      1.37 o 
   2   5   2      252.40      239.14      4.32 o 
   3   5   2       84.91       75.35      2.79 o 
   4   5   2       49.40       39.83      2.06 o 
   5   5   2     1120.41     1159.90     15.08 o 
   6   5   2      455.85      454.46      7.56 o 
   7   5   2      673.84      648.10     10.00 o 
   8   5   2       53.40       55.17      3.60 o 
   9   5   2       93.15       90.09      4.45 o 
  10   5   2        0.04       -0.11      2.03 o 
  11   5   2       30.51       28.26      3.33 o 
  12   5   2      200.55      211.98      7.38 o 
  13   5   2        6.15        3.90      3.08 o 
  14   5   2       13.68       19.83      3.87 o 
 -15   6   2        6.44       -1.23      3.17 o 
 -14   6   2       56.73       62.80      5.10 o 
 -13   6   2        0.00       -0.50      2.59 o 
 -12   6   2       72.77       57.41      4.85 o 
 -11   6   2       60.95       65.58      3.84 o 
 -10   6   2       64.53       65.64      3.28 o 
  -9   6   2      177.64      167.65      4.66 o 
  -8   6   2       41.94       43.67      2.45 o 
  -7   6   2      309.95      334.78      5.83 o 
  -6   6   2      248.59      244.74      4.36 o 
  -5   6   2        3.14        1.28      0.85 o 
  -4   6   2       15.59       16.07      1.19 o 
  -3   6   2       48.18       46.47      2.17 o 
  -2   6   2      786.74      854.52     10.14 o 
  -1   6   2      200.35      191.64      3.62 o 
   0   6   2      274.48      266.43      4.93 o 
   1   6   2      164.04      147.77      3.33 o 
   2   6   2      966.68     1017.32     12.22 o 
   3   6   2      166.55      149.38      3.67 o 
   4   6   2      175.63      168.50      4.05 o 
   5   6   2      587.69      575.39      8.91 o 
   6   6   2      641.79      619.26     11.45 o 
   7   6   2       79.39       79.94      3.58 o 
   8   6   2      153.59      136.12      4.70 o 
   9   6   2        4.34       -0.52      2.24 o 
  10   6   2       76.68       76.30      4.07 o 
  11   6   2       30.28       31.34      3.32 o 
  12   6   2       13.23       19.82      3.50 o 
  13   6   2       22.02       34.63      4.72 o 
 -14   7   2        2.67        4.92      3.27 o 
 -13   7   2        8.67        5.69      3.14 o 
 -12   7   2        0.01       -1.08      2.43 o 
 -11   7   2       13.33       19.21      2.76 o 
 -10   7   2       93.89       93.99      4.29 o 
  -9   7   2        0.08       -1.33      1.79 o 
  -8   7   2      254.15      262.56      6.35 o 
  -7   7   2       42.31       47.74      2.05 o 
  -6   7   2       11.68       15.15      1.62 o 
  -5   7   2       36.38       34.54      2.33 o 
  -4   7   2      356.67      354.89      7.01 o 
  -3   7   2      552.49      562.79      8.66 o 
  -2   7   2      262.85      263.85      7.29 o 
  -1   7   2      134.03      116.89      2.69 o 
   0   7   2      401.51      418.04      5.70 o 
   1   7   2      287.52      285.99      5.12 o 
   2   7   2      109.96      112.39      3.61 o 
   3   7   2       45.79       53.83      2.85 o 
   4   7   2       19.68       22.16      1.85 o 
   5   7   2      687.22      705.48     11.39 o 
   6   7   2      623.39      607.28     10.46 o 
   7   7   2      350.76      317.28      7.17 o 
   8   7   2      250.21      233.69      7.35 o 
   9   7   2       57.48       55.23      4.26 o 
  10   7   2        1.05        0.48      2.46 o 
  11   7   2        5.86        9.44      3.00 o 
  12   7   2        0.11        2.68      3.36 o 
 -13   8   2       38.86       53.09      4.56 o 
 -12   8   2        3.39       -0.31      3.94 o 
 -11   8   2       30.62       30.68      3.12 o 
 -10   8   2       25.40       29.51      3.76 o 
  -9   8   2       20.82       28.76      4.53 o 
  -8   8   2      373.43      341.11     12.86 o 
  -7   8   2      548.34      566.68     12.42 o 
  -6   8   2      307.12      270.53      7.62 o 
  -5   8   2        8.73        7.96      2.36 o 
  -4   8   2      480.20      459.74     10.04 o 
  -3   8   2       11.50       10.67      2.26 o 
  -2   8   2      107.38      118.50      5.20 o 
  -1   8   2       67.40       72.95      2.34 o 
   0   8   2       37.64       36.75      1.92 o 
   1   8   2      402.08      404.46      6.75 o 
   2   8   2       90.63       79.16      3.15 o 
   3   8   2      136.97      131.43      4.13 o 
   4   8   2       19.27       16.54      2.29 o 
   5   8   2      163.15      168.82      7.73 o 
   6   8   2        0.00       -0.16      1.98 o 
   7   8   2        5.59        4.20      2.44 o 
   8   8   2      103.31       98.33      4.70 o 
   9   8   2        3.24        4.09      2.58 o 
  10   8   2       31.61       30.87      3.70 o 
  11   8   2       13.52       25.94      4.15 o 
 -11   9   2       41.35       33.19      5.52 o 
 -10   9   2       22.33       24.06      3.90 o 
  -9   9   2        9.75        7.35      3.33 o 
  -8   9   2        3.92        7.40      3.48 o 
  -7   9   2       20.93       22.52      3.29 o 
  -6   9   2        0.73        2.64      2.42 o 
  -5   9   2       40.47       28.20      3.17 o 
  -4   9   2       26.47       21.34      3.21 o 
  -3   9   2       15.89       10.39      2.46 o 
  -2   9   2        4.09        2.17      2.13 o 
  -1   9   2       85.12       78.84      3.11 o 
   0   9   2       66.78       64.01      3.03 o 
   1   9   2       12.01       10.44      2.05 o 
   2   9   2      415.91      416.32      9.36 o 
   3   9   2       44.73       48.40      3.46 o 
   4   9   2       27.12       21.05      2.93 o 
   5   9   2        5.99        5.90      2.49 o 
   6   9   2        0.94        1.36      2.41 o 
   7   9   2        0.14       -2.34      2.34 o 
   8   9   2       45.09       55.82      4.39 o 
   9   9   2        0.01       -2.83      2.83 o 
  10   9   2       37.82       29.30      4.19 o 
  -9  10   2       57.54       58.36      8.27 o 
  -8  10   2       16.85       12.14      3.77 o 
  -7  10   2       75.42       79.71      5.53 o 
  -6  10   2       11.88       11.20      4.00 o 
  -5  10   2        5.59        7.11      3.01 o 
  -4  10   2        5.07        5.07      2.77 o 
  -3  10   2        3.12        4.38      3.36 o 
  -2  10   2       20.39       25.53      4.50 o 
  -1  10   2       16.94       13.63      4.28 o 
   0  10   2        7.56        6.10      2.05 o 
   1  10   2       91.38       93.38      4.18 o 
   2  10   2        6.24        6.87      2.98 o 
   3  10   2       72.05       73.39      4.02 o 
   4  10   2       26.08       30.70      4.07 o 
   5  10   2        8.28        7.15      3.19 o 
   6  10   2       34.00       37.14      3.71 o 
   7  10   2        0.00        1.31      2.67 o 
  -6  11   2        1.81        4.45      3.29 o 
  -5  11   2       14.88        8.94      3.37 o 
  -4  11   2       21.61       20.20      3.78 o 
  -3  11   2       43.57       44.55      4.42 o 
  -2  11   2        2.26        0.29      2.83 o 
  -1  11   2        7.67        5.94      3.24 o 
   0  11   2      185.87      179.24      9.04 o 
   1  11   2        4.37        6.22      3.88 o 
   2  11   2       14.67       18.02      2.79 o 
   3  11   2       21.54       14.28      2.71 o 
   4  11   2       25.57       27.74      3.81 o 
 -18   1   3       28.73       32.39      5.05 o 
 -17   1   3        0.23       -0.74      3.22 o 
 -16   1   3       15.20       16.94      3.35 o 
 -15   1   3        3.96        0.71      2.80 o 
 -14   1   3        4.55        3.18      2.46 o 
 -13   1   3        6.11        5.94      2.17 o 
 -12   1   3       40.97       41.22      3.02 o 
 -11   1   3        7.91        7.50      1.65 o 
 -10   1   3      216.83      234.13      4.92 o 
  -9   1   3      114.61      104.22      3.70 o 
  -8   1   3      279.59      306.92      5.26 o 
  -7   1   3     1487.36     1495.79     15.68 o 
  -6   1   3     1262.21     1233.71     13.00 o 
  -5   1   3      180.84      170.76      2.30 o 
  -4   1   3        0.30        2.21      0.55 o 
  -3   1   3     1869.03     1856.77     19.67 o 
  -2   1   3     1210.35     1153.43     11.18 o 
  -1   1   3     9219.92     8563.54     87.51 o 
   0   1   3      837.91      859.39      7.72 o 
   1   1   3        0.10        1.01      0.51 o 
   2   1   3     2480.32     2358.02     20.35 o 
   3   1   3      528.50      517.55      6.54 o 
   4   1   3      231.55      210.75      4.25 o 
   5   1   3       18.67       26.19      1.85 o 
   6   1   3       11.10       10.23      1.92 o 
   7   1   3       27.41       34.89      2.41 o 
   8   1   3      270.16      286.02      6.35 o 
   9   1   3       94.57       91.66      3.85 o 
  10   1   3       92.54       87.51      4.04 o 
  11   1   3       16.91       12.37      3.15 o 
  12   1   3        2.50        0.30      2.80 o 
  13   1   3        0.51        0.83      3.00 o 
  14   1   3        4.88        4.51      3.45 o 
  15   1   3       23.42       20.86      4.47 o 
 -17   2   3        2.18       -2.79      2.79 o 
 -16   2   3        6.95        6.38      3.07 o 
 -15   2   3        2.30        3.50      2.80 o 
 -14   2   3      329.53      350.93      9.80 o 
 -13   2   3       57.31       57.47      4.64 o 
 -12   2   3       66.12       63.13      3.74 o 
 -11   2   3      418.20      440.76      9.11 o 
 -10   2   3        1.74        0.13      1.16 o 
  -9   2   3      166.23      159.86      3.79 o 
  -8   2   3       37.40       34.53      1.78 o 
  -7   2   3      830.60      914.82     10.17 o 
  -6   2   3        6.27        5.68      0.78 o 
  -5   2   3     1151.88     1182.30     11.96 o 
  -4   2   3       65.08       54.77      1.88 o 
  -3   2   3     7937.62     7606.73     73.59 o 
  -2   2   3    10885.31    10285.69    111.64 o 
  -1   2   3     3673.92     3464.66     35.94 o 
   0   2   3     7343.16     7300.04     70.28 o 
   1   2   3       80.95       66.77      1.89 o 
   2   2   3     1249.99     1279.11     12.15 o 
   3   2   3      265.24      303.63      5.28 o 
   4   2   3     2511.15     2724.87     27.54 o 
   5   2   3      440.34      438.69      8.07 o 
   6   2   3       27.50       15.58      1.60 o 
   7   2   3       64.92       69.73      2.90 o 
   8   2   3        6.53        5.36      1.60 o 
   9   2   3       54.83       40.91      2.88 o 
  10   2   3        0.33       -2.25      2.25 o 
  11   2   3       64.40       55.20      4.17 o 
  12   2   3       13.97       12.47      3.02 o 
  13   2   3       34.22       31.38      4.40 o 
  14   2   3       33.03       34.74      4.72 o 
  15   2   3        0.71        3.81      3.76 o 
 -17   3   3      116.62      110.09      8.30 o 
 -16   3   3        0.75        7.69      3.38 o 
 -15   3   3      216.29      222.76      7.67 o 
 -14   3   3      132.07      134.50      5.65 o 
 -13   3   3      206.06      193.35      6.34 o 
 -12   3   3      246.90      242.10      8.27 o 
 -11   3   3       32.27       33.37      2.31 o 
 -10   3   3        9.08        4.28      1.38 o 
  -9   3   3       10.60       13.81      1.57 o 
  -8   3   3       17.27       26.91      1.78 o 
  -7   3   3      180.80      230.24      3.78 o 
  -6   3   3      599.93      653.77      8.41 o 
  -5   3   3     2133.25     2271.64     25.85 o 
  -4   3   3      906.20      904.30     12.06 o 
  -3   3   3     3986.96     3982.24     98.86 o 
  -2   3   3      173.80      157.05      3.49 o 
  -1   3   3        0.69        2.76      1.01 o 
   0   3   3     1969.76     2019.40     23.05 o 
   1   3   3      479.78      472.26      6.07 o 
   2   3   3      956.51     1031.83     15.25 o 
   3   3   3     2445.87     2505.41     26.96 o 
   4   3   3       43.83       47.24      1.93 o 
   5   3   3      882.68      873.95     11.82 o 
   6   3   3       76.31       87.43      3.22 o 
   7   3   3        8.96       15.98      4.38 o 
   8   3   3        0.28       -0.06      1.63 o 
   9   3   3        0.71       -0.91      2.08 o 
  10   3   3     1560.64     1488.27     26.56 o 
  11   3   3       26.50       25.43      4.08 o 
  12   3   3        5.74        5.77      2.75 o 
  13   3   3       86.01       81.01      5.93 o 
  14   3   3        4.54        5.25      3.57 o 
  15   3   3        0.01        1.16      3.69 o 
 -17   4   3       40.79       44.60      5.30 o 
 -16   4   3       47.44       47.46      5.07 o 
 -15   4   3        9.67        7.77      3.45 o 
 -14   4   3       15.34       10.89      2.85 o 
 -13   4   3      196.74      192.21      6.69 o 
 -12   4   3       13.24       10.78      2.34 o 
 -11   4   3      838.50      804.69     11.79 o 
 -10   4   3       28.61       37.88      2.25 o 
  -9   4   3      703.46      730.32     10.30 o 
  -8   4   3       50.91       54.38      2.02 o 
  -7   4   3       33.52       32.95      2.17 o 
  -6   4   3        4.05        4.46      0.87 o 
  -5   4   3       68.41       63.63      2.77 o 
  -4   4   3      173.33      210.57      3.75 o 
  -3   4   3        7.12        5.81      0.87 o 
  -2   4   3     1464.96     1480.06     18.82 o 
  -1   4   3      409.58      418.19      6.39 o 
   0   4   3     2008.86     2100.50     21.18 o 
   1   4   3       23.28       24.87      1.56 o 
   2   4   3       15.37       14.65      1.70 o 
   3   4   3     2765.43     2748.32     31.73 o 
   4   4   3     1268.05     1272.20     14.97 o 
   5   4   3      623.25      667.88      9.71 o 
   6   4   3        0.30       -0.53      1.43 o 
   7   4   3       16.34       15.18      2.11 o 
   8   4   3      251.41      254.92      6.26 o 
   9   4   3      243.58      220.91      6.71 o 
  10   4   3       52.75       57.88      4.10 o 
  11   4   3        6.01        0.07      2.65 o 
  12   4   3       12.63        5.85      3.07 o 
  13   4   3       87.09       84.56      7.40 o 
  14   4   3        2.10        4.15      3.46 o 
 -16   5   3        9.00        3.95      3.54 o 
 -15   5   3       38.86       37.70      4.55 o 
 -14   5   3       13.16       14.67      3.58 o 
 -13   5   3        2.03        1.26      2.58 o 
 -12   5   3      194.75      195.77      6.10 o 
 -11   5   3      235.78      209.99      5.65 o 
 -10   5   3     2542.61     2574.77     30.69 o 
  -9   5   3        0.47        1.46      1.21 o 
  -8   5   3      668.05      669.39      9.34 o 
  -7   5   3      196.17      194.42      3.65 o 
  -6   5   3      356.39      354.67      5.72 o 
  -5   5   3       98.68      142.18      4.39 o 
  -4   5   3      760.94      825.63     14.37 o 
  -3   5   3     1330.04     1386.04     20.06 o 
  -2   5   3      217.00      259.14      5.39 o 
  -1   5   3      445.92      438.84      7.16 o 
   0   5   3       11.88       14.02      1.13 o 
   1   5   3       11.73        6.28      1.05 o 
   2   5   3      591.93      630.38      8.79 o 
   3   5   3     1866.04     1906.00     22.86 o 
   4   5   3       70.02       73.29      3.05 o 
   5   5   3      305.91      314.17      5.69 o 
   6   5   3     1834.23     1823.90     24.50 o 
   7   5   3      548.22      531.08      9.66 o 
   8   5   3      234.11      258.48      7.18 o 
   9   5   3        4.53        1.06      2.38 o 
  10   5   3        0.16        0.64      2.44 o 
  11   5   3       67.36       59.91      4.42 o 
  12   5   3       53.40       62.79      5.64 o 
  13   5   3       32.35       23.02      3.88 o 
  14   5   3       20.50       18.98      5.10 o 
 -15   6   3        0.75        8.60      3.40 o 
 -14   6   3        0.84        4.51      2.92 o 
 -13   6   3       30.64       35.95      4.41 o 
 -12   6   3       66.62       63.32      4.27 o 
 -11   6   3        1.70        4.03      2.12 o 
 -10   6   3      102.36       92.68      3.62 o 
  -9   6   3      191.94      174.97      4.13 o 
  -8   6   3        2.45        2.43      1.19 o 
  -7   6   3      163.69      164.87      4.58 o 
  -6   6   3      185.05      170.08      4.37 o 
  -5   6   3        8.21        8.38      1.78 o 
  -4   6   3       29.31       39.20      2.52 o 
  -3   6   3     1545.81     1504.12     19.80 o 
  -2   6   3        0.41        3.07      1.46 o 
  -1   6   3      755.49      752.63     11.24 o 
   0   6   3        0.82        0.04      0.98 o 
   1   6   3       18.08       17.85      1.66 o 
   2   6   3      239.41      258.61      4.86 o 
   3   6   3       66.74       60.93      2.51 o 
   4   6   3      760.27      736.17     10.64 o 
   5   6   3      241.96      243.42      6.24 o 
   6   6   3     1184.48     1140.85     16.76 o 
   7   6   3      356.84      349.12      8.43 o 
   8   6   3      163.18      135.03      9.26 o 
   9   6   3        0.02       -2.37      3.16 o 
  10   6   3        0.75       -2.42      2.42 o 
  11   6   3        0.17       -2.15      2.32 o 
  12   6   3        0.80       -1.28      2.79 o 
  13   6   3       21.22       25.11      4.73 o 
 -14   7   3       33.40       36.69      4.14 o 
 -13   7   3       52.01       48.63      4.09 o 
 -12   7   3        2.19        3.03      2.42 o 
 -11   7   3       20.16       21.68      2.62 o 
 -10   7   3       30.09       28.35      2.57 o 
  -9   7   3       32.81       29.38      4.31 o 
  -8   7   3      185.35      189.15      6.33 o 
  -7   7   3       59.03       50.79      3.81 o 
  -6   7   3      404.61      422.90      8.13 o 
  -5   7   3        0.24       -0.52      1.26 o 
  -4   7   3        0.00       -1.52      1.64 o 
  -3   7   3      859.02      851.19     13.27 o 
  -2   7   3        0.30       -1.51      1.51 o 
  -1   7   3      711.92      728.68     16.32 o 
   0   7   3       96.82      104.81      2.70 o 
   1   7   3        0.01        0.43      1.34 o 
   2   7   3       42.99       44.34      2.74 o 
   3   7   3      128.65      134.12      3.55 o 
   4   7   3      298.83      291.03      6.95 o 
   5   7   3       60.29       45.67      3.22 o 
   6   7   3       43.56       42.50      3.35 o 
   7   7   3       82.86       76.28      5.92 o 
   8   7   3        2.85       -0.48      2.19 o 
   9   7   3      150.28      139.46      5.24 o 
  10   7   3       22.09       18.13      3.44 o 
  11   7   3       25.55       20.99      4.10 o 
  12   7   3       12.47       11.35      3.87 o 
 -13   8   3        8.76       12.03      5.02 o 
 -12   8   3        8.99       13.02      3.93 o 
 -11   8   3       14.53       10.34      3.71 o 
 -10   8   3       44.22       38.35      4.05 o 
  -9   8   3      169.35      180.73      6.72 o 
  -8   8   3       25.52       20.50      3.07 o 
  -7   8   3        5.79        7.24      3.25 o 
  -6   8   3      219.87      226.15      6.74 o 
  -5   8   3        0.45       -0.42      1.88 o 
  -4   8   3       62.10       54.97      3.20 o 
  -3   8   3       29.48       27.01      2.50 o 
  -2   8   3      190.77      201.82      5.90 o 
  -1   8   3      105.96       96.84      3.65 o 
   0   8   3        1.42        1.39      1.15 o 
   1   8   3      201.23      213.26      4.24 o 
   2   8   3      183.35      197.34      4.92 o 
   3   8   3      154.46      156.05      5.21 o 
   4   8   3      823.55      803.08     12.73 o 
   5   8   3       25.12       28.26      3.24 o 
   6   8   3       44.09       46.30      3.18 o 
   7   8   3       92.79       77.69      4.28 o 
   8   8   3        4.54        1.14      2.52 o 
   9   8   3       15.00        2.46      2.75 o 
  10   8   3        0.57        2.47      3.32 o 
  11   8   3       23.02       26.14      7.69 o 
 -11   9   3       16.76       14.11      4.27 o 
 -10   9   3      130.64      147.22      6.72 o 
  -9   9   3       91.34       94.47      5.37 o 
  -8   9   3       26.25       40.34      3.89 o 
  -7   9   3       22.80       22.60      3.23 o 
  -6   9   3       32.09       29.96      3.26 o 
  -5   9   3      210.42      211.88      9.29 o 
  -4   9   3       32.95       29.91      2.97 o 
  -3   9   3        0.04        1.90      2.06 o 
  -2   9   3      104.24      102.45      4.82 o 
  -1   9   3        6.01        7.34      2.28 o 
   0   9   3       10.55       14.03      2.65 o 
   1   9   3      204.27      197.01      5.00 o 
   2   9   3       38.59       35.27      2.59 o 
   3   9   3        7.61        8.39      2.45 o 
   4   9   3       40.83       53.33      3.79 o 
   5   9   3       46.27       36.30      3.51 o 
   6   9   3        1.65        2.23      2.84 o 
   7   9   3        5.57        2.72      3.16 o 
   8   9   3       13.11       10.95      3.30 o 
   9   9   3       51.50       49.59      4.67 o 
  -9  10   3       80.26       92.39      6.32 o 
  -8  10   3       11.15       19.54      3.86 o 
  -7  10   3       30.87       29.50      4.02 o 
  -6  10   3       79.67       85.52      5.34 o 
  -5  10   3        2.45        1.59      2.69 o 
  -4  10   3        2.08       -1.12      2.51 o 
  -3  10   3        1.24       -1.27      2.47 o 
  -2  10   3       14.62       15.01      3.09 o 
  -1  10   3       22.37       32.76      3.63 o 
   0  10   3        3.83        2.73      2.68 o 
   1  10   3      204.71      203.70      7.63 o 
   2  10   3      111.73      118.23      4.80 o 
   3  10   3        6.06        0.31      2.20 o 
   4  10   3        2.25        3.98      2.48 o 
   5  10   3        0.34        2.60      2.60 o 
   6  10   3       45.14       55.73      4.28 o 
   7  10   3        3.28        1.91      2.89 o 
  -6  11   3        0.31        2.07      4.03 o 
  -5  11   3        7.62       13.86      3.53 o 
  -4  11   3        2.40        1.33      3.52 o 
  -3  11   3        0.75       -1.96      2.84 o 
  -2  11   3       47.99       42.83      4.41 o 
  -1  11   3       15.06       17.44      3.49 o 
   0  11   3       22.85       24.58      6.13 o 
   1  11   3       39.74       53.30      5.54 o 
   2  11   3        1.03        1.34      3.01 o 
   3  11   3        1.97        4.45      3.20 o 
   4  11   3        8.65        5.00      2.69 o 
 -18   0   4       19.27       25.76      9.86 o 
 -17   0   4       11.77       15.49      6.27 o 
 -16   0   4        0.21        5.06      3.55 o 
 -15   0   4        5.32        6.94      3.56 o 
 -14   0   4      605.14      597.45     22.93 o 
 -13   0   4       21.40       17.22      3.43 o 
 -12   0   4     1545.11     1605.20     31.56 o 
 -11   0   4       36.12       25.99      4.36 o 
 -10   0   4       30.19       41.96      3.49 o 
  -9   0   4      613.11      676.65     10.15 o 
  -8   0   4     1113.61     1233.84     16.33 o 
  -7   0   4      972.35      887.46     12.01 o 
  -6   0   4      692.79      626.77      8.73 o 
  -5   0   4      213.89      191.16      3.49 o 
  -4   0   4        0.01        6.87      1.45 o 
  -3   0   4    33519.33    32557.54    352.75 o 
  -2   0   4    11259.60    10591.94    123.70 o 
  -1   0   4      719.86      720.31      9.45 o 
   0   0   4     9129.48     8650.39    101.35 o 
   1   0   4     4549.41     4371.49     52.09 o 
   2   0   4     4557.01     4719.46     62.06 o 
   3   0   4      791.08      759.09     13.35 o 
   4   0   4       17.15       18.95      2.45 o 
   5   0   4     1623.67     1671.53     32.75 o 
   6   0   4      119.24      119.11      5.33 o 
   7   0   4      137.80      123.14      5.74 o 
   8   0   4       45.77       44.58      4.10 o 
   9   0   4        3.86        3.59      3.78 o 
  10   0   4      920.65      894.52     43.20 o 
  11   0   4      302.33      310.79     20.46 o 
  12   0   4      149.64      160.53     10.65 o 
  13   0   4        0.44       -4.34      4.34 o 
  14   0   4       66.00       72.72      9.53 o 
  15   0   4        0.34        4.21      5.33 o 
 -18   1   4        7.63        7.81      3.84 o 
 -17   1   4        7.94        6.74      3.29 o 
 -16   1   4        2.67        1.04      2.70 o 
 -15   1   4      665.59      667.39     13.61 o 
 -14   1   4      185.30      201.27      6.68 o 
 -13   1   4       44.05       47.94      3.54 o 
 -12   1   4       51.44       55.89      4.84 o 
 -11   1   4       72.25       75.28      3.15 o 
 -10   1   4       96.92       90.09      3.40 o 
  -9   1   4       44.67       39.35      1.73 o 
  -8   1   4      529.87      507.40      6.48 o 
  -7   1   4       69.07       79.90      1.91 o 
  -6   1   4     1898.42     1954.57     18.72 o 
  -5   1   4        2.40        9.75      0.72 o 
  -4   1   4      399.27      406.07      4.11 o 
  -3   1   4      460.74      480.99      4.88 o 
  -2   1   4     7083.95     6870.12     62.89 o 
  -1   1   4     9376.02     9045.90     82.40 o 
   0   1   4     5475.08     5328.89     46.56 o 
   1   1   4     1563.32     1486.61     13.24 o 
   2   1   4     3362.37     3199.90     28.64 o 
   3   1   4     1796.41     1756.43     18.22 o 
   4   1   4      152.16      153.37      3.17 o 
   5   1   4      875.43      904.43     12.10 o 
   6   1   4      528.04      529.39      9.04 o 
   7   1   4      380.70      370.69      7.41 o 
   8   1   4       10.92        7.92      1.85 o 
   9   1   4      148.24      130.18      4.69 o 
  10   1   4       13.20       13.61      3.05 o 
  11   1   4       39.57       36.48      4.36 o 
  12   1   4       22.00       22.81      4.13 o 
  13   1   4        0.88        5.00      3.48 o 
  14   1   4        1.33       -2.06      3.51 o 
  15   1   4       22.66       30.44      5.11 o 
 -18   2   4       14.04       15.60      4.21 o 
 -17   2   4       16.53       13.46      3.57 o 
 -16   2   4       28.91       29.27      3.79 o 
 -15   2   4        0.60        3.65      2.67 o 
 -14   2   4      119.53      117.01      7.66 o 
 -13   2   4       18.19       15.91      2.75 o 
 -12   2   4        5.85        0.26      1.80 o 
 -11   2   4       83.68       77.55      3.35 o 
 -10   2   4        9.89        7.54      1.38 o 
  -9   2   4       74.25       73.41      2.49 o 
  -8   2   4      213.41      245.03      4.13 o 
  -7   2   4      167.09      153.87      3.32 o 
  -6   2   4      331.32      348.37      4.42 o 
  -5   2   4      724.38      713.47      7.90 o 
  -4   2   4     1233.65     1261.22     12.44 o 
  -3   2   4     2313.21     2325.21     24.65 o 
  -2   2   4       23.44       24.63      1.19 o 
  -1   2   4       25.33       32.41      1.33 o 
   0   2   4       36.00       29.76      0.99 o 
   1   2   4     1382.51     1419.33     13.37 o 
   2   2   4     3200.34     3304.74     32.77 o 
   3   2   4      657.67      622.17      7.99 o 
   4   2   4     1613.88     1670.71     18.82 o 
   5   2   4      152.51      139.63      4.26 o 
   6   2   4       68.21       79.71      3.70 o 
   7   2   4        0.27       -0.25      1.40 o 
   8   2   4        0.01       -1.38      1.38 o 
   9   2   4      535.45      531.14     11.23 o 
  10   2   4       10.61       10.24      2.98 o 
  11   2   4       42.87       42.69      4.08 o 
  12   2   4       90.81       87.99      8.65 o 
  13   2   4        0.51       -2.96      2.96 o 
  14   2   4        6.40        3.95      3.67 o 
 -17   3   4        2.33        6.03      3.61 o 
 -16   3   4       19.19       18.82      4.41 o 
 -15   3   4      134.50      154.42      6.15 o 
 -14   3   4        0.34       -2.25      2.25 o 
 -13   3   4       49.65       53.11      4.40 o 
 -12   3   4       97.88      101.56      3.91 o 
 -11   3   4        4.98       11.26      1.73 o 
 -10   3   4        6.26        0.04      1.23 o 
  -9   3   4        2.06        1.71      1.12 o 
  -8   3   4      194.48      239.44      3.99 o 
  -7   3   4     1966.04     2023.57     23.32 o 
  -6   3   4        2.11        1.58      0.62 o 
  -5   3   4        5.52        3.58      0.93 o 
  -4   3   4      208.13      213.19      3.35 o 
  -3   3   4       71.36       71.27      3.53 o 
  -2   3   4      534.67      517.80      6.94 o 
  -1   3   4      124.19      122.63      2.36 o 
   0   3   4      131.96      119.75      3.13 o 
   1   3   4      259.62      249.49      4.28 o 
   2   3   4       93.86      102.96      2.67 o 
   3   3   4        0.65        0.48      1.02 o 
   4   3   4      303.90      295.31      5.88 o 
   5   3   4       15.20       22.40      2.02 o 
   6   3   4      124.78      133.84      4.57 o 
   7   3   4        3.61        2.72      1.68 o 
   8   3   4       14.57       10.76      2.13 o 
   9   3   4       27.26       29.80      3.36 o 
  10   3   4       66.75       66.91      4.45 o 
  11   3   4       21.20       15.06      3.45 o 
  12   3   4        0.88       -1.28      2.99 o 
  13   3   4        9.74        7.49      3.67 o 
  14   3   4        5.34        4.08      3.53 o 
 -17   4   4        0.03        1.19      3.47 o 
 -16   4   4       27.82       38.15      4.53 o 
 -15   4   4       17.53       17.88      3.64 o 
 -14   4   4       54.54       67.95      5.54 o 
 -13   4   4        2.12        1.11      2.28 o 
 -12   4   4       75.02       78.67      3.91 o 
 -11   4   4      214.89      223.96      5.08 o 
 -10   4   4        3.61        8.29      2.13 o 
  -9   4   4      109.21      118.84      3.52 o 
  -8   4   4       85.00       86.44      2.25 o 
  -7   4   4       20.01       26.15      1.12 o 
  -6   4   4      245.68      247.21      5.94 o 
  -5   4   4       46.15       69.53      2.31 o 
  -4   4   4       26.12       35.19      2.86 o 
  -3   4   4     2655.64     2642.51     40.51 o 
  -2   4   4      799.22      895.20     12.21 o 
  -1   4   4     2246.37     2262.20     28.18 o 
   0   4   4      389.35      398.07      5.79 o 
   1   4   4       13.97       29.02      1.64 o 
   2   4   4       46.19       61.86      2.21 o 
   3   4   4      333.05      343.52      5.80 o 
   4   4   4      133.16      148.35      3.78 o 
   5   4   4      304.07      306.08      6.54 o 
   6   4   4       50.18       48.79      2.84 o 
   7   4   4      203.99      211.18      5.64 o 
   8   4   4      386.12      390.53     13.55 o 
   9   4   4       57.75       49.49      3.95 o 
  10   4   4       27.22       24.86      3.41 o 
  11   4   4        4.86        7.13      3.00 o 
  12   4   4        8.18        2.64      2.93 o 
  13   4   4        4.03        5.07      3.43 o 
  14   4   4        0.04       -1.34      3.45 o 
 -16   5   4       28.05       29.58      4.43 o 
 -15   5   4       45.95       45.34      4.46 o 
 -14   5   4       25.38       19.32      3.45 o 
 -13   5   4        0.35        0.63      2.61 o 
 -12   5   4       34.40       26.36      2.82 o 
 -11   5   4       26.48       27.55      2.46 o 
 -10   5   4       16.48       15.70      2.01 o 
  -9   5   4      220.01      232.08      4.49 o 
  -8   5   4        1.41        0.31      1.08 o 
  -7   5   4       27.11       33.46      1.57 o 
  -6   5   4        2.61        6.65      3.06 o 
  -5   5   4      448.43      428.37      8.71 o 
  -4   5   4      484.92      500.47      8.25 o 
  -3   5   4      160.88      158.61      3.54 o 
  -2   5   4      139.35      156.48      3.74 o 
  -1   5   4     1573.85     1724.80     24.52 o 
   0   5   4     1181.30     1234.51     15.40 o 
   1   5   4      147.71      139.78      4.93 o 
   2   5   4      693.19      702.57      9.79 o 
   3   5   4      247.35      247.85      5.36 o 
   4   5   4      412.86      407.53      6.91 o 
   5   5   4       20.95       25.12      2.13 o 
   6   5   4       92.09       96.64      3.78 o 
   7   5   4       20.94       26.94      2.98 o 
   8   5   4      151.72      166.23      6.06 o 
   9   5   4      158.93      155.53      5.97 o 
  10   5   4        4.01        0.60      2.67 o 
  11   5   4       34.81       31.53      3.86 o 
  12   5   4       15.67       10.63      3.27 o 
  13   5   4        0.10       -2.17      3.43 o 
 -16   6   4        2.34        1.40      5.46 o 
 -15   6   4       50.24       41.38      4.40 o 
 -14   6   4        7.23        2.50      2.80 o 
 -13   6   4       48.28       45.90      4.41 o 
 -12   6   4      150.78      136.71      7.02 o 
 -11   6   4       40.71       51.43      3.16 o 
 -10   6   4       25.55       29.46      2.64 o 
  -9   6   4       27.67       31.16      2.34 o 
  -8   6   4      416.87      383.63      7.74 o 
  -7   6   4        0.97        1.24      1.25 o 
  -6   6   4       14.98       16.67      2.08 o 
  -5   6   4      182.51      172.37      6.24 o 
  -4   6   4        0.08        1.48      1.16 o 
  -3   6   4      708.27      762.93     13.79 o 
  -2   6   4      577.93      604.10     11.47 o 
  -1   6   4      329.63      332.98      6.88 o 
   0   6   4      107.92      109.49      3.85 o 
   1   6   4      295.66      309.24      5.92 o 
   2   6   4       41.01       44.55      2.85 o 
   3   6   4       96.28       96.30      3.38 o 
   4   6   4      207.89      226.09      5.48 o 
   5   6   4     1890.45     1912.13     23.75 o 
   6   6   4       95.78      102.15      4.29 o 
   7   6   4      124.61      114.08      4.90 o 
   8   6   4      147.50      143.45      5.62 o 
   9   6   4       34.15       37.80      3.77 o 
  10   6   4       10.64        8.51      3.39 o 
  11   6   4        2.04        1.17      2.87 o 
  12   6   4        0.00        3.20      3.13 o 
 -15   7   4       10.19        1.70      7.22 o 
 -14   7   4        1.60        2.31      2.58 o 
 -13   7   4       14.80       21.25      3.03 o 
 -12   7   4      154.60      157.90      8.20 o 
 -11   7   4        0.00        2.22      2.57 o 
 -10   7   4       18.05       24.28      3.21 o 
  -9   7   4       73.26       73.40      4.20 o 
  -8   7   4      162.37      170.27      5.89 o 
  -7   7   4      884.26      826.91     15.48 o 
  -6   7   4       91.50       84.92      3.45 o 
  -5   7   4        5.75        7.85      1.93 o 
  -4   7   4      351.14      354.14      8.16 o 
  -3   7   4      402.02      404.18      8.92 o 
  -2   7   4      124.45      125.04      6.57 o 
  -1   7   4       41.05       46.17      3.54 o 
   0   7   4      178.45      172.16      3.69 o 
   1   7   4      137.27      133.95      3.63 o 
   2   7   4      146.58      165.61      4.87 o 
   3   7   4      107.77      100.43      4.06 o 
   4   7   4        3.58        5.12      3.72 o 
   5   7   4      232.55      222.70      5.92 o 
   6   7   4      169.26      159.41      5.69 o 
   7   7   4      439.51      394.45      9.33 o 
   8   7   4       47.53       38.24      3.69 o 
   9   7   4       25.63       20.33      4.00 o 
  10   7   4        0.48        1.99      2.56 o 
  11   7   4       29.07       29.68      4.51 o 
 -13   8   4        9.29       12.02      4.20 o 
 -12   8   4       37.85       42.19      5.01 o 
 -11   8   4        1.84       -2.80      2.80 o 
 -10   8   4        0.42        0.30      2.58 o 
  -9   8   4       44.57       44.65      3.81 o 
  -8   8   4       12.82       13.93      2.73 o 
  -7   8   4        0.11        1.10      1.93 o 
  -6   8   4        9.35        5.46      2.00 o 
  -5   8   4       63.72       48.38      2.95 o 
  -4   8   4       18.21       13.50      3.11 o 
  -3   8   4        8.72       13.23      2.05 o 
  -2   8   4      408.83      401.23     11.42 o 
  -1   8   4       37.79       43.18      4.17 o 
   0   8   4       94.18       88.80      4.66 o 
   1   8   4      247.35      259.59      7.16 o 
   2   8   4      716.53      733.46     14.32 o 
   3   8   4      383.64      431.85     10.13 o 
   4   8   4      624.84      650.29     13.69 o 
   5   8   4       25.26       26.67      3.43 o 
   6   8   4       15.23       11.23      3.03 o 
   7   8   4       91.65       80.35      5.07 o 
   8   8   4       57.20       67.90      4.95 o 
   9   8   4        0.39       -3.16      3.16 o 
  10   8   4      114.76      117.96      6.53 o 
 -12   9   4       19.05       22.97      4.77 o 
 -11   9   4        4.81       10.27      4.80 o 
 -10   9   4        3.09       -2.64      2.98 o 
  -9   9   4      158.23      160.04      6.54 o 
  -8   9   4       55.18       56.10      4.13 o 
  -7   9   4        8.83        8.16      2.63 o 
  -6   9   4      180.43      164.97      5.90 o 
  -5   9   4       24.87       22.79      2.74 o 
  -4   9   4      178.82      168.95      5.74 o 
  -3   9   4       33.71       29.69      2.89 o 
  -2   9   4      188.42      175.56      5.92 o 
  -1   9   4      341.85      333.63      8.53 o 
   0   9   4      176.36      173.41      6.11 o 
   1   9   4       20.20       17.44      2.68 o 
   2   9   4      166.98      155.95      4.96 o 
   3   9   4       81.09       83.08      4.60 o 
   4   9   4       37.87       51.72      7.72 o 
   5   9   4       30.28       26.43      4.03 o 
   6   9   4        2.59        5.66      2.87 o 
   7   9   4       75.73       72.41      4.92 o 
   8   9   4       37.81       36.54      5.00 o 
  -9  10   4       15.24       20.81      3.70 o 
  -8  10   4       22.69       14.97      3.34 o 
  -7  10   4       32.27       31.59      3.67 o 
  -6  10   4       65.06       74.63      5.51 o 
  -5  10   4       49.20       53.54      4.83 o 
  -4  10   4       83.41       95.36      4.85 o 
  -3  10   4       43.05       44.31      3.98 o 
  -2  10   4        0.46        0.52      2.43 o 
  -1  10   4       13.66       19.12      3.85 o 
   0  10   4        4.89        6.13      2.81 o 
   1  10   4        3.01        6.12      3.02 o 
   2  10   4       20.07       26.10      3.59 o 
   3  10   4       14.07       14.24      2.87 o 
   4  10   4       25.45       22.11      3.14 o 
   5  10   4        0.79       -0.88      2.57 o 
   6  10   4       10.74       16.53      3.28 o 
  -6  11   4        2.13        2.22      3.17 o 
  -5  11   4       25.83       22.23      6.09 o 
  -4  11   4        7.52       11.08      4.76 o 
  -3  11   4       10.46       12.16      3.26 o 
  -2  11   4        0.01        2.65      2.94 o 
  -1  11   4       11.61       16.74      3.50 o 
   0  11   4       10.88        9.07      3.25 o 
   1  11   4        1.06        4.59      3.10 o 
   2  11   4        0.72       -2.95      2.95 o 
   3  11   4       57.92       57.65      5.21 o 
 -18   1   5       22.82       21.55      4.33 o 
 -17   1   5       97.79       93.12      5.42 o 
 -16   1   5      135.85      153.83      9.32 o 
 -15   1   5       33.14       33.26      3.67 o 
 -14   1   5        0.61        2.41      2.45 o 
 -13   1   5      583.27      575.08     11.44 o 
 -12   1   5      547.58      551.61     12.14 o 
 -11   1   5       12.16       12.58      1.71 o 
 -10   1   5      219.56      248.75      4.33 o 
  -9   1   5       85.90       82.62      2.49 o 
  -8   1   5       61.80       70.99      2.00 o 
  -7   1   5        0.33        0.97      0.74 o 
  -6   1   5        9.59        4.16      0.75 o 
  -5   1   5     1106.29     1122.17     10.62 o 
  -4   1   5     3008.43     2980.03     24.37 o 
  -3   1   5     4231.29     4243.32     35.79 o 
  -2   1   5      418.57      387.38      5.17 o 
  -1   1   5      450.68      421.61      4.89 o 
   0   1   5     1575.42     1541.40     14.34 o 
   1   1   5      701.05      650.95      7.58 o 
   2   1   5      488.84      433.41      5.68 o 
   3   1   5       75.66       57.99      1.92 o 
   4   1   5       10.22       14.40      1.82 o 
   5   1   5        0.00        0.20      1.27 o 
   6   1   5      430.25      457.53      8.24 o 
   7   1   5        4.27        1.12      1.57 o 
   8   1   5       32.87       34.50      3.06 o 
   9   1   5      139.11      136.50      5.63 o 
  10   1   5        3.89        2.11      3.00 o 
  11   1   5        1.84        0.09      2.92 o 
  12   1   5       86.04       90.04      6.28 o 
  13   1   5       20.51       14.32      4.65 o 
  14   1   5        0.13       -3.57      3.57 o 
 -18   2   5        1.84        0.31      3.45 o 
 -17   2   5        3.28        8.59      3.21 o 
 -16   2   5      203.80      224.84      7.56 o 
 -15   2   5       20.69       24.15      3.56 o 
 -14   2   5      614.44      628.00     12.60 o 
 -13   2   5       71.17       63.87      3.79 o 
 -12   2   5      168.75      177.91      4.61 o 
 -11   2   5       70.78       67.66      2.76 o 
 -10   2   5      157.40      156.82      3.34 o 
  -9   2   5       10.91        9.33      1.15 o 
  -8   2   5     1145.50     1196.72     13.73 o 
  -7   2   5      404.18      376.31      5.16 o 
  -6   2   5      281.19      310.79      4.57 o 
  -5   2   5     2539.67     2466.00     28.18 o 
  -4   2   5       18.45       17.12      0.79 o 
  -3   2   5     8550.44     8490.39     74.36 o 
  -2   2   5       58.45       43.37      1.46 o 
  -1   2   5     2278.94     2278.34     21.65 o 
   0   2   5      236.38      261.19      3.54 o 
   1   2   5      471.62      502.59      6.61 o 
   2   2   5     2556.76     2741.41     29.29 o 
   3   2   5      526.65      526.82      7.24 o 
   4   2   5      124.24      149.11      3.46 o 
   5   2   5        3.73        0.39      1.26 o 
   6   2   5      117.83      113.52      3.57 o 
   7   2   5        8.71        5.81      1.82 o 
   8   2   5      344.91      327.94      8.33 o 
   9   2   5      810.95      812.46     15.39 o 
  10   2   5      128.34      122.74      5.75 o 
  11   2   5       71.76       76.27      6.35 o 
  12   2   5       43.47       52.57      5.25 o 
  13   2   5        2.99       -0.74      3.53 o 
  14   2   5        2.05       -1.73      4.97 o 
 -18   3   5        7.22        2.47      3.88 o 
 -17   3   5       42.56       37.13      4.66 o 
 -16   3   5        8.80        5.99      3.29 o 
 -15   3   5       23.00       34.66      3.62 o 
 -14   3   5       95.52       88.44      5.13 o 
 -13   3   5        9.61        8.34      2.46 o 
 -12   3   5      691.44      665.64     11.08 o 
 -11   3   5        0.00        1.62      1.36 o 
 -10   3   5        5.40        6.47      1.27 o 
  -9   3   5      807.33      831.91     10.29 o 
  -8   3   5      145.10      127.58      2.91 o 
  -7   3   5      350.60      359.41      4.62 o 
  -6   3   5      196.06      223.28      4.93 o 
  -5   3   5      225.01      254.74      5.08 o 
  -4   3   5     3036.40     3163.40     38.43 o 
  -3   3   5      610.03      642.92      8.40 o 
  -2   3   5       33.35       29.92      1.37 o 
  -1   3   5     1168.38     1125.81     13.46 o 
   0   3   5      712.74      766.94     10.54 o 
   1   3   5       83.57       73.48      2.51 o 
   2   3   5      865.25      885.19     11.53 o 
   3   3   5      776.48      737.88     10.23 o 
   4   3   5      296.41      299.11      5.62 o 
   5   3   5      607.29      620.96     10.26 o 
   6   3   5       66.94       70.81      3.41 o 
   7   3   5       87.44       89.86      4.61 o 
   8   3   5        2.47        1.67      2.25 o 
   9   3   5       78.01       63.40      4.33 o 
  10   3   5      385.50      386.03      9.96 o 
  11   3   5       49.51       50.59      5.09 o 
  12   3   5       13.01       11.62      7.47 o 
  13   3   5        0.42       -3.21      3.21 o 
 -17   4   5        2.25        2.14      3.40 o 
 -16   4   5       14.62       12.85      3.59 o 
 -15   4   5       48.60       48.48      4.42 o 
 -14   4   5        0.22       -1.07      2.60 o 
 -13   4   5       48.47       41.97      3.26 o 
 -12   4   5       73.45       78.57      3.87 o 
 -11   4   5      100.23       88.10      3.11 o 
 -10   4   5      593.28      588.62      9.55 o 
  -9   4   5      732.74      738.11      9.27 o 
  -8   4   5      221.59      246.23      4.11 o 
  -7   4   5       51.25       47.79      2.64 o 
  -6   4   5      649.18      678.85     12.36 o 
  -5   4   5       37.75       29.18      1.66 o 
  -4   4   5       12.23        5.47      1.87 o 
  -3   4   5      301.06      313.24      8.43 o 
  -2   4   5       38.40       62.74      2.01 o 
  -1   4   5      933.67      931.23     15.82 o 
   0   4   5      209.96      214.31      4.08 o 
   1   4   5      342.61      325.10      6.21 o 
   2   4   5       51.75       58.36      2.22 o 
   3   4   5        1.41        3.88      1.33 o 
   4   4   5      550.08      579.85      9.39 o 
   5   4   5      117.67      102.66      3.69 o 
   6   4   5      128.83       99.16      3.89 o 
   7   4   5       36.58       32.31      3.14 o 
   8   4   5      236.13      232.11      7.17 o 
   9   4   5        1.94       -1.98      2.45 o 
  10   4   5       33.39       41.03      3.98 o 
  11   4   5        0.42       -1.61      2.90 o 
  12   4   5       19.21       23.34      4.29 o 
  13   4   5        0.35       -0.28      3.54 o 
 -17   5   5        8.65       19.86     10.26 o 
 -16   5   5        0.96       -0.96      3.06 o 
 -15   5   5        9.00        7.78      3.14 o 
 -14   5   5      111.10      111.20      6.38 o 
 -13   5   5        4.83        5.62      4.08 o 
 -12   5   5       74.25       73.98      4.15 o 
 -11   5   5      266.52      274.19      5.42 o 
 -10   5   5      132.19      133.26      3.37 o 
  -9   5   5      129.12      119.75      3.56 o 
  -8   5   5        0.03       -0.77      0.96 o 
  -7   5   5       47.25       47.15      2.75 o 
  -6   5   5       33.17       33.90      2.25 o 
  -5   5   5      372.84      387.86     10.37 o 
  -4   5   5      616.95      638.16     14.56 o 
  -3   5   5      119.72      113.75      5.08 o 
  -2   5   5        2.21        0.15      1.19 o 
  -1   5   5       13.94       20.97      2.05 o 
   0   5   5      284.40      273.04      4.89 o 
   1   5   5       72.01       79.25      3.06 o 
   2   5   5      243.72      255.60      6.39 o 
   3   5   5     1073.56     1058.85     13.96 o 
   4   5   5       10.45        7.94      1.68 o 
   5   5   5        7.39        8.25      1.87 o 
   6   5   5      785.66      786.04     12.87 o 
   7   5   5      269.94      283.13      8.98 o 
   8   5   5       67.42       71.28      4.28 o 
   9   5   5        0.94        0.82      2.55 o 
  10   5   5        9.69        9.01      3.14 o 
  11   5   5        1.53        2.94      3.30 o 
  12   5   5        0.30       -0.02      3.41 o 
 -16   6   5        0.67       -0.93      2.93 o 
 -15   6   5        4.11        2.89      2.93 o 
 -14   6   5        0.20        0.83      2.59 o 
 -13   6   5       11.90       14.24      2.96 o 
 -12   6   5        4.77        2.48      2.06 o 
 -11   6   5       54.62       64.74      4.34 o 
 -10   6   5      128.77      130.33      5.41 o 
  -9   6   5       57.05       58.68      3.54 o 
  -8   6   5        8.21       15.12      2.09 o 
  -7   6   5      869.44      864.27     15.97 o 
  -6   6   5        0.10        0.25      1.89 o 
  -5   6   5      132.06      130.30      5.94 o 
  -4   6   5       96.34      114.84      5.62 o 
  -3   6   5     1160.69     1163.88     19.66 o 
  -2   6   5      221.71      225.45      5.47 o 
  -1   6   5        0.06        0.37      1.62 o 
   0   6   5        5.05        3.15      1.17 o 
   1   6   5      129.50      139.86      3.62 o 
   2   6   5      327.14      318.90      6.22 o 
   3   6   5        4.51        2.75      1.45 o 
   4   6   5      180.26      191.20      4.72 o 
   5   6   5        6.94       10.69      2.21 o 
   6   6   5       26.58       28.26      3.14 o 
   7   6   5        0.01        1.54      2.39 o 
   8   6   5        3.56        1.39      2.44 o 
   9   6   5       24.84       16.40      3.23 o 
  10   6   5        0.33       -0.94      2.72 o 
  11   6   5        0.33       -0.50      3.14 o 
 -15   7   5       47.29       59.85      6.50 o 
 -14   7   5        0.04       -3.32      3.32 o 
 -13   7   5        4.78       -0.97      3.53 o 
 -12   7   5       85.74       94.37      6.17 o 
 -11   7   5        0.08        1.72      3.69 o 
 -10   7   5       81.41       71.60      4.30 o 
  -9   7   5       46.36       38.97      3.34 o 
  -8   7   5        9.18        8.06      2.03 o 
  -7   7   5       22.03       29.04      4.00 o 
  -6   7   5       13.61       10.32      3.18 o 
  -5   7   5       87.01       71.56      4.98 o 
  -4   7   5        1.71        0.00      1.57 o 
  -3   7   5       48.08       47.83      2.94 o 
  -2   7   5        0.78        1.65      1.80 o 
  -1   7   5      163.26      158.91      4.88 o 
   0   7   5        1.91        4.32      2.06 o 
   1   7   5      157.27      137.34      3.69 o 
   2   7   5       20.01       25.54      2.43 o 
   3   7   5      201.96      189.46      5.62 o 
   4   7   5      197.65      222.72      5.75 o 
   5   7   5      639.31      602.85     10.78 o 
   6   7   5       20.95       18.50      2.98 o 
   7   7   5       82.55       75.62      4.43 o 
   8   7   5       47.55       37.73      3.81 o 
   9   7   5        4.99        7.65      3.15 o 
  10   7   5        0.10       -1.16      2.86 o 
 -13   8   5        1.06        5.09      3.69 o 
 -12   8   5        0.04       -0.84      3.26 o 
 -11   8   5       24.52       25.47      4.03 o 
 -10   8   5       24.42       26.61      5.66 o 
  -9   8   5        3.21        4.26      2.31 o 
  -8   8   5        3.11       -0.91      1.95 o 
  -7   8   5        7.31        6.79      1.95 o 
  -6   8   5       38.56       33.80      4.24 o 
  -5   8   5        9.43        5.01      2.99 o 
  -4   8   5      202.18      189.16      7.93 o 
  -3   8   5        4.36        0.81      2.69 o 
  -2   8   5       46.72       47.57      4.49 o 
  -1   8   5      244.10      258.61      7.99 o 
   0   8   5        0.07       -2.08      2.35 o 
   1   8   5        0.12        1.39      1.44 o 
   2   8   5        8.38        5.41      2.33 o 
   3   8   5        2.11        1.40      2.37 o 
   4   8   5      239.75      266.66      7.99 o 
   5   8   5       80.23       69.53      4.57 o 
   6   8   5        1.04        4.75      2.79 o 
   7   8   5        8.10        1.66      2.95 o 
   8   8   5       74.74       58.10      5.59 o 
   9   8   5        9.38        1.58      3.66 o 
 -12   9   5       16.95       15.57      5.88 o 
 -11   9   5       99.54      112.14      6.81 o 
 -10   9   5       54.97       54.88      4.96 o 
  -9   9   5       41.02       40.73      3.99 o 
  -8   9   5        9.15        6.98      2.47 o 
  -7   9   5        1.26        4.28      2.15 o 
  -6   9   5        0.07        0.95      1.95 o 
  -5   9   5       75.57       64.89      3.69 o 
  -4   9   5        6.81        6.59      2.08 o 
  -3   9   5       93.40       96.83      4.38 o 
  -2   9   5       25.33       23.32      5.25 o 
  -1   9   5        5.96        8.53      3.32 o 
   0   9   5        0.00        2.18      2.65 o 
   1   9   5       15.95       25.51      3.57 o 
   2   9   5       58.00       58.62      4.94 o 
   3   9   5      184.82      207.80      6.88 o 
   4   9   5        0.15        1.70      4.13 o 
   5   9   5       51.37       57.02      4.88 o 
   6   9   5       18.10        7.82      3.57 o 
   7   9   5        0.23       -2.79      3.26 o 
  -9  10   5        6.28        3.25      3.31 o 
  -8  10   5        0.97        2.93      2.71 o 
  -7  10   5       65.12       70.84      7.94 o 
  -6  10   5        5.00        7.98      2.55 o 
  -5  10   5       12.10       11.36      3.67 o 
  -4  10   5        8.22       13.50      2.69 o 
  -3  10   5       56.55       54.24      3.79 o 
  -2  10   5       14.12       12.03      3.10 o 
  -1  10   5        2.09        1.69      2.69 o 
   0  10   5        2.96        3.54      2.83 o 
   1  10   5      183.12      183.45      7.67 o 
   2  10   5       21.55       20.15      3.88 o 
   3  10   5        1.43        0.37      2.25 o 
   4  10   5       19.13       13.55      4.37 o 
   5  10   5        5.77        8.02      3.08 o 
  -6  11   5        0.09       -2.75      2.75 o 
  -5  11   5        7.74        9.06      3.28 o 
  -4  11   5       47.08       49.44      5.43 o 
  -3  11   5       23.44       26.33      4.83 o 
  -2  11   5       69.85       65.13      4.91 o 
  -1  11   5        9.15        9.13      3.41 o 
   0  11   5        9.00        8.22      3.40 o 
   1  11   5       16.18       10.97      3.70 o 
 -18   0   6       25.65       45.46      7.02 o 
 -17   0   6        0.79        3.73      4.73 o 
 -16   0   6        0.03        1.71      4.07 o 
 -15   0   6      566.25      558.29     19.10 o 
 -14   0   6      927.77      914.02     25.95 o 
 -13   0   6      147.61      156.19      8.41 o 
 -12   0   6       94.84       97.83      4.46 o 
 -11   0   6        0.00        0.29      2.21 o 
 -10   0   6      609.10      669.36     16.01 o 
  -9   0   6     1617.19     1601.44     29.55 o 
  -8   0   6     2897.60     3170.52     47.81 o 
  -7   0   6      493.56      594.35     10.85 o 
  -6   0   6     1011.86      887.74     19.20 o 
  -5   0   6     5700.64     5883.44     85.56 o 
  -4   0   6    10035.06    10473.86    134.01 o 
  -3   0   6      626.43      669.45     10.44 o 
  -2   0   6     1925.39     1878.95     25.40 o 
  -1   0   6     1447.86     1356.19     18.95 o 
   0   0   6      498.58      490.78     12.31 o 
   1   0   6     5309.70     5292.99    102.81 o 
   2   0   6     1136.05     1132.91     18.78 o 
   3   0   6     1756.44     1929.87     30.43 o 
   4   0   6       33.05       23.08      2.69 o 
   5   0   6     1092.95     1105.06     29.78 o 
   6   0   6      318.71      324.93     12.53 o 
   7   0   6     1292.60     1345.56     34.80 o 
   8   0   6      340.53      356.28     14.14 o 
   9   0   6        6.85       -1.17      4.28 o 
  10   0   6       17.67       24.73      5.85 o 
  11   0   6       28.18       39.83     15.66 o 
  12   0   6        2.09        9.40      5.51 o 
  13   0   6      113.19      119.73     10.79 o 
 -18   1   6       37.96       34.19      4.22 o 
 -17   1   6       10.76       15.58      4.76 o 
 -16   1   6       97.72      115.83      7.74 o 
 -15   1   6       46.83       52.82      4.02 o 
 -14   1   6       87.08       93.24      8.73 o 
 -13   1   6       59.20       59.78      3.71 o 
 -12   1   6        0.00        0.16      1.56 o 
 -11   1   6      125.33      121.94      3.49 o 
 -10   1   6      637.50      667.83      8.43 o 
  -9   1   6     1470.00     1530.46     16.36 o 
  -8   1   6      519.80      559.78      7.30 o 
  -7   1   6     2001.44     2029.72     19.63 o 
  -6   1   6      506.79      522.41      5.95 o 
  -5   1   6       11.25       23.12      1.10 o 
  -4   1   6      113.06      113.87      2.09 o 
  -3   1   6      527.02      465.58      4.87 o 
  -2   1   6      227.79      213.31      3.07 o 
  -1   1   6     1001.01      881.92      9.74 o 
   0   1   6     2468.13     2504.13     26.84 o 
   1   1   6        0.00        0.87      1.23 o 
   2   1   6       37.36       38.99      2.14 o 
   3   1   6      185.31      220.65      4.15 o 
   4   1   6       18.46        8.30      1.42 o 
   5   1   6      216.70      213.58      4.88 o 
   6   1   6       64.32       60.19      2.90 o 
   7   1   6       36.42       41.76      3.79 o 
   8   1   6       14.21       12.67      3.14 o 
   9   1   6      154.34      173.00      7.42 o 
  10   1   6      265.37      261.70     11.54 o 
  11   1   6       39.45       43.82      4.91 o 
  12   1   6        4.74        0.33      3.57 o 
  13   1   6        3.95       11.00      4.18 o 
 -18   2   6       43.69       56.92      7.65 o 
 -17   2   6      293.14      325.94      9.33 o 
 -16   2   6        8.39       10.69      3.04 o 
 -15   2   6      211.52      216.57      7.05 o 
 -14   2   6       13.50        4.59      2.57 o 
 -13   2   6        1.32        2.38      2.20 o 
 -12   2   6      207.04      196.49      4.53 o 
 -11   2   6     1548.54     1517.13     16.78 o 
 -10   2   6        1.00       -1.00      1.00 o 
  -9   2   6        9.21       10.52      1.16 o 
  -8   2   6      645.92      683.98      8.34 o 
  -7   2   6     1293.63     1387.30     15.44 o 
  -6   2   6      511.35      493.74      7.23 o 
  -5   2   6     1889.08     2004.13     21.39 o 
  -4   2   6     2078.92     1967.28     21.19 o 
  -3   2   6     1071.15     1031.41     10.46 o 
  -2   2   6      594.92      565.61      6.95 o 
  -1   2   6       75.75       76.48      2.36 o 
   0   2   6        0.02        1.50      0.88 o 
   1   2   6       19.04       20.45      1.42 o 
   2   2   6      172.36      187.13      5.18 o 
   3   2   6      158.04      172.86      4.22 o 
   4   2   6        8.18       19.16      2.02 o 
   5   2   6      119.77      136.48      4.33 o 
   6   2   6      387.43      398.46      7.31 o 
   7   2   6       13.14       16.16      2.72 o 
   8   2   6      116.78      107.83      5.63 o 
   9   2   6        2.50       -2.52      2.52 o 
  10   2   6        0.67        2.42      3.30 o 
  11   2   6        0.35       -0.76      3.16 o 
  12   2   6        0.10        1.02      3.51 o 
  13   2   6        0.51       -0.25      3.55 o 
 -18   3   6        3.72       -1.91      3.35 o 
 -17   3   6        4.06        3.95      3.36 o 
 -16   3   6       22.88       23.41      3.93 o 
 -15   3   6       61.23       67.33      4.29 o 
 -14   3   6        3.80        3.74      2.32 o 
 -13   3   6       66.50       66.50      3.75 o 
 -12   3   6      161.45      154.13      4.88 o 
 -11   3   6       30.74       31.14      1.95 o 
 -10   3   6      149.24      142.30      3.48 o 
  -9   3   6        0.11       -0.53      0.78 o 
  -8   3   6      500.41      484.26      6.03 o 
  -7   3   6      639.01      651.77      7.38 o 
  -6   3   6     1764.97     1783.40     25.10 o 
  -5   3   6     1544.91     1506.13     19.36 o 
  -4   3   6        2.57        3.96      1.16 o 
  -3   3   6     1119.76     1135.02     15.18 o 
  -2   3   6      424.46      368.47      4.54 o 
  -1   3   6       24.92       53.05      1.98 o 
   0   3   6      277.83      310.18      5.02 o 
   1   3   6      598.56      622.02      8.65 o 
   2   3   6      225.45      268.47      4.99 o 
   3   3   6       74.51       58.52      2.47 o 
   4   3   6      126.48      129.10      4.56 o 
   5   3   6      120.81      121.39      4.13 o 
   6   3   6       24.58       16.95      2.33 o 
   7   3   6      482.38      458.09     10.14 o 
   8   3   6        4.83        3.95      2.76 o 
   9   3   6       67.36       67.66      4.68 o 
  10   3   6      150.99      189.73      8.17 o 
  11   3   6        0.00        3.90      4.45 o 
  12   3   6       15.67       16.67      4.27 o 
  13   3   6        0.31       -2.65      3.62 o 
 -17   4   6        3.96        6.34      3.56 o 
 -16   4   6        1.56        0.05      3.01 o 
 -15   4   6        1.48        0.55      2.77 o 
 -14   4   6       75.23       82.55      4.89 o 
 -13   4   6        6.65       10.17      2.42 o 
 -12   4   6      353.07      319.45      7.40 o 
 -11   4   6      133.97      137.03      3.72 o 
 -10   4   6      188.55      215.95      3.98 o 
  -9   4   6        0.03       -0.63      0.87 o 
  -8   4   6      423.30      425.02      6.73 o 
  -7   4   6        0.09        0.24      1.35 o 
  -6   4   6        0.04        0.14      1.17 o 
  -5   4   6     1374.29     1345.09     26.23 o 
  -4   4   6      230.03      214.94      7.10 o 
  -3   4   6        0.05        0.50      0.81 o 
  -2   4   6       62.94       45.15      3.62 o 
  -1   4   6        0.03        0.06      0.79 o 
   0   4   6      168.50      173.40      4.27 o 
   1   4   6      220.66      194.76      3.94 o 
   2   4   6      394.94      374.16      6.27 o 
   3   4   6       75.82       81.16      2.85 o 
   4   4   6       29.76       32.31      2.25 o 
   5   4   6       14.08       11.67      2.05 o 
   6   4   6       15.39       12.58      2.26 o 
   7   4   6      274.22      275.46     10.15 o 
   8   4   6       26.50       24.26      3.39 o 
   9   4   6       55.68       55.54      4.37 o 
  10   4   6        5.67        5.67      3.32 o 
  11   4   6       21.60       19.97      5.07 o 
  12   4   6        0.35        1.70      3.34 o 
 -17   5   6        3.36        4.70      3.50 o 
 -16   5   6       37.24       55.16      4.80 o 
 -15   5   6       26.97       29.28      3.75 o 
 -14   5   6       39.87       36.88      3.67 o 
 -13   5   6      102.93      103.58      4.91 o 
 -12   5   6      153.65      144.82      5.33 o 
 -11   5   6      334.28      330.55      7.01 o 
 -10   5   6      223.70      210.97      4.91 o 
  -9   5   6       87.73       85.24      2.79 o 
  -8   5   6       42.62       39.62      2.76 o 
  -7   5   6       50.39       54.53      2.91 o 
  -6   5   6       95.33      106.99      5.52 o 
  -5   5   6       12.75       10.74      3.56 o 
  -4   5   6       17.17       18.54      2.81 o 
  -3   5   6       38.72       47.63      1.93 o 
  -2   5   6       58.50       61.76      3.05 o 
  -1   5   6       10.02       10.47      2.19 o 
   0   5   6      155.62      175.47      3.83 o 
   1   5   6      161.59      162.49      4.47 o 
   2   5   6        7.35        7.43      1.44 o 
   3   5   6        1.90        1.15      1.39 o 
   4   5   6      567.37      528.16      8.65 o 
   5   5   6      133.74      138.92      4.67 o 
   6   5   6      161.51      161.33      5.81 o 
   7   5   6       53.24       51.46      3.88 o 
   8   5   6       12.13       12.46      2.95 o 
   9   5   6       17.33       16.16      3.19 o 
  10   5   6       14.49       10.05      3.49 o 
  11   5   6        4.06        2.47      3.41 o 
  12   5   6        1.04       -1.43      3.51 o 
 -16   6   6        3.54        4.77      3.00 o 
 -15   6   6        3.99        6.97      3.40 o 
 -14   6   6       25.56       28.12      3.32 o 
 -13   6   6        0.59       -1.83      1.83 o 
 -12   6   6        1.22       -2.66      2.66 o 
 -11   6   6        5.39       -0.05      2.57 o 
 -10   6   6       85.27       98.55      4.61 o 
  -9   6   6      496.93      469.69      8.65 o 
  -8   6   6       20.95       17.82      3.74 o 
  -7   6   6      107.96       95.60      5.82 o 
  -6   6   6       66.60       53.62      4.48 o 
  -5   6   6       22.41       29.19      3.59 o 
  -4   6   6      293.17      268.64     13.00 o 
  -3   6   6      157.65      161.35      4.71 o 
  -2   6   6       33.62       31.93      2.30 o 
  -1   6   6        5.69        5.56      1.82 o 
   0   6   6       63.19       71.15      3.14 o 
   1   6   6       16.70       20.03      1.75 o 
   2   6   6       46.43       46.38      2.28 o 
   3   6   6      172.43      161.17      4.26 o 
   4   6   6       56.58       51.64      3.05 o 
   5   6   6        8.82        8.48      2.94 o 
   6   6   6        6.17        4.83      2.39 o 
   7   6   6       56.55       56.29      4.07 o 
   8   6   6       11.07        9.86      3.05 o 
   9   6   6        5.68        5.68      3.01 o 
  10   6   6        2.41        4.26      3.26 o 
  11   6   6        7.93       11.54      3.93 o 
 -15   7   6       42.96       42.29      5.69 o 
 -14   7   6        0.12       -2.73      3.50 o 
 -13   7   6        4.84        6.66      3.60 o 
 -12   7   6       19.68       22.08      3.95 o 
 -11   7   6       55.90       59.50      6.62 o 
 -10   7   6       12.59       13.69      3.05 o 
  -9   7   6      134.10      130.94      4.92 o 
  -8   7   6      459.32      466.01     13.48 o 
  -7   7   6       22.67       19.94      3.89 o 
  -6   7   6       71.99       62.04      6.19 o 
  -5   7   6      320.11      290.49      9.78 o 
  -4   7   6       37.76       35.05      4.06 o 
  -3   7   6      700.62      657.99     18.27 o 
  -2   7   6      328.20      331.45      7.46 o 
  -1   7   6      289.53      289.29      7.01 o 
   0   7   6      154.35      160.85      5.77 o 
   1   7   6      168.69      166.08      4.11 o 
   2   7   6       57.75       49.13      3.08 o 
   3   7   6      332.78      313.70      6.81 o 
   4   7   6      186.39      174.63      5.20 o 
   5   7   6       23.32       25.37      3.09 o 
   6   7   6        2.28        2.74      2.44 o 
   7   7   6       94.52       87.42      5.42 o 
   8   7   6        4.98        8.64      3.40 o 
   9   7   6       12.69       16.08      3.75 o 
  10   7   6        0.02        0.57      3.92 o 
 -13   8   6       13.34       14.68      4.13 o 
 -12   8   6        0.36       -0.25      3.08 o 
 -11   8   6      139.97      118.55      6.93 o 
 -10   8   6       81.11       98.79      5.52 o 
  -9   8   6       42.34       27.99      2.98 o 
  -8   8   6       28.18       40.69      4.84 o 
  -7   8   6        6.85        2.61      3.18 o 
  -6   8   6        0.01        1.33      2.94 o 
  -5   8   6      140.28      139.03      6.98 o 
  -4   8   6       29.15       26.94      4.05 o 
  -3   8   6      108.84      106.34      6.31 o 
  -2   8   6      110.15      117.04      6.36 o 
  -1   8   6        8.10        5.77      2.60 o 
   0   8   6      267.35      275.98      9.81 o 
   1   8   6       11.95        9.80      5.70 o 
   2   8   6        7.91        3.89      2.31 o 
   3   8   6      168.73      169.41      6.22 o 
   4   8   6       19.45       36.94      3.65 o 
   5   8   6       10.74        8.71      2.98 o 
   6   8   6       42.49       39.83      4.18 o 
   7   8   6        2.61       -0.62      2.98 o 
   8   8   6       12.18       10.47      4.12 o 
 -12   9   6        1.84        3.46      3.62 o 
 -11   9   6        0.11        2.06      3.25 o 
 -10   9   6      147.82      146.61      7.09 o 
  -9   9   6        1.46       -0.04      2.53 o 
  -8   9   6        5.18        3.85      2.12 o 
  -7   9   6        2.77       -0.38      1.78 o 
  -6   9   6       75.93       69.38      5.78 o 
  -5   9   6       37.70       47.81      6.48 o 
  -4   9   6       26.73       33.42      4.62 o 
  -3   9   6        6.15        1.75      3.55 o 
  -2   9   6        2.63        3.74      3.17 o 
  -1   9   6        0.31        1.08      3.90 o 
   0   9   6       93.59       93.53      5.42 o 
   1   9   6       48.73       43.72      5.99 o 
   2   9   6        3.85        8.45      2.04 o 
   3   9   6       90.72       91.23      4.81 o 
   4   9   6       65.70       83.15      4.90 o 
   5   9   6       46.45       59.04      6.59 o 
   6   9   6       76.65      101.14      6.63 o 
   7   9   6        1.70        8.97      3.97 o 
  -9  10   6        7.33        5.64      2.85 o 
  -8  10   6       10.65        5.35      2.72 o 
  -7  10   6        0.21       -3.25      3.25 o 
  -6  10   6        8.80        4.38      2.23 o 
  -5  10   6       68.69       70.85      6.36 o 
  -4  10   6      124.83      128.86      5.59 o 
  -3  10   6       45.03       52.01      3.81 o 
  -2  10   6        0.36       -0.89      2.28 o 
  -1  10   6        2.21        6.77      3.48 o 
   0  10   6        6.34        1.05      8.04 o 
   1  10   6      117.36      130.43      9.02 o 
   2  10   6        4.15        1.00      5.25 o 
   3  10   6        0.14        3.78      4.63 o 
   4  10   6        1.54        3.55      2.97 o 
  -5  11   6       50.96       50.59      4.64 o 
  -4  11   6        9.38       10.97      4.40 o 
  -3  11   6       12.13       10.58      3.27 o 
  -2  11   6       12.99       14.36      3.54 o 
  -1  11   6        3.93        0.70      3.21 o 
   0  11   6        0.46        1.05      3.12 o 
 -18   1   7      113.61      109.84      6.71 o 
 -17   1   7       19.52       17.52      3.45 o 
 -16   1   7      166.60      159.80      6.31 o 
 -15   1   7      231.41      239.97      7.41 o 
 -14   1   7      235.68      228.79      6.92 o 
 -13   1   7      295.07      307.75      7.02 o 
 -12   1   7      165.70      161.15      4.24 o 
 -11   1   7      519.47      495.25      7.47 o 
 -10   1   7      351.17      376.27      5.96 o 
  -9   1   7       26.15       28.49      1.63 o 
  -8   1   7       57.86       80.02      3.53 o 
  -7   1   7        5.94       10.58      1.08 o 
  -6   1   7     3565.15     3807.26     37.50 o 
  -5   1   7      361.49      474.02      5.92 o 
  -4   1   7        1.23        5.05      1.11 o 
  -3   1   7     2525.72     2557.01     24.30 o 
  -2   1   7     1416.57     1366.99     14.46 o 
  -1   1   7       32.88       29.19      1.43 o 
   0   1   7      651.74      724.10      9.13 o 
   1   1   7     4270.07     4250.33     67.63 o 
   2   1   7      449.13      452.96      7.02 o 
   3   1   7      875.85      941.61     12.75 o 
   4   1   7      574.29      604.72     15.25 o 
   5   1   7      336.68      358.95      6.80 o 
   6   1   7      155.14      149.95      4.52 o 
   7   1   7       18.29       19.99      2.91 o 
   8   1   7       39.23       33.98      4.16 o 
   9   1   7       52.68       50.80      7.07 o 
  10   1   7       55.58       65.41      5.55 o 
  11   1   7      204.29      221.56     16.10 o 
  12   1   7       62.72       73.61      6.42 o 
 -18   2   7        0.07        0.35      3.36 o 
 -17   2   7       82.11       88.02      6.33 o 
 -16   2   7       50.69       54.81      4.25 o 
 -15   2   7       76.53       86.48      4.65 o 
 -14   2   7      914.68      911.32     20.59 o 
 -13   2   7      269.28      281.31      6.54 o 
 -12   2   7      302.19      312.83      8.44 o 
 -11   2   7      306.28      302.61      5.07 o 
 -10   2   7      263.42      255.36      4.88 o 
  -9   2   7      152.81      181.08      3.35 o 
  -8   2   7      506.54      463.33      5.96 o 
  -7   2   7        0.56       -0.59      0.71 o 
  -6   2   7      939.73      959.73     11.05 o 
  -5   2   7     2483.04     2340.76     23.34 o 
  -4   2   7        0.37       -0.83      0.83 o 
  -3   2   7      493.59      455.72      6.90 o 
  -2   2   7      141.57      133.15      2.84 o 
  -1   2   7       92.55       77.49      2.91 o 
   0   2   7      245.63      259.22      4.36 o 
   1   2   7      389.65      351.28      5.53 o 
   2   2   7     1168.03     1236.08     15.83 o 
   3   2   7       50.08       53.36      2.64 o 
   4   2   7       48.00       40.84      2.65 o 
   5   2   7      210.72      222.31      7.21 o 
   6   2   7       18.34       17.09      2.52 o 
   7   2   7      135.83      141.74      5.67 o 
   8   2   7        2.23        0.30      2.84 o 
   9   2   7      345.93      332.47     10.54 o 
  10   2   7        6.68        7.38      3.63 o 
  11   2   7       12.75       14.41      4.12 o 
  12   2   7        1.53        4.59      3.76 o 
 -18   3   7       13.68       11.02      3.88 o 
 -17   3   7        0.49       -1.50      3.26 o 
 -16   3   7      115.97      121.39      7.75 o 
 -15   3   7       76.37       73.95      4.89 o 
 -14   3   7        0.72       -2.04      2.04 o 
 -13   3   7        3.69        2.32      1.93 o 
 -12   3   7      148.57      143.67      4.49 o 
 -11   3   7      121.78      113.17      3.15 o 
 -10   3   7      345.95      337.77      5.46 o 
  -9   3   7     1028.88     1037.04     12.24 o 
  -8   3   7     1549.29     1480.88     16.43 o 
  -7   3   7      254.78      244.90      4.28 o 
  -6   3   7      353.78      364.69      7.02 o 
  -5   3   7      102.05       87.25      2.98 o 
  -4   3   7     2489.50     2437.03     33.39 o 
  -3   3   7      743.36      775.50     11.35 o 
  -2   3   7      901.36      883.30     10.35 o 
  -1   3   7      215.28      212.81      4.28 o 
   0   3   7        1.03        2.01      1.06 o 
   1   3   7        2.73        1.06      1.16 o 
   2   3   7       23.87       27.32      1.90 o 
   3   3   7       23.15       23.24      1.99 o 
   4   3   7      185.38      177.15      4.93 o 
   5   3   7      116.18      100.88      3.98 o 
   6   3   7        1.02        3.98      2.17 o 
   7   3   7     1158.07     1107.18     19.24 o 
   8   3   7      403.91      412.70     11.64 o 
   9   3   7       36.69       27.87      5.56 o 
  10   3   7       97.93       99.68      9.01 o 
  11   3   7        0.75        3.93      3.57 o 
  12   3   7       30.28       28.83      4.99 o 
 -17   4   7        5.42        4.31      3.23 o 
 -16   4   7       11.87        9.08      3.28 o 
 -15   4   7       19.37       20.92      3.45 o 
 -14   4   7      209.22      197.13      7.29 o 
 -13   4   7      186.79      193.37      6.58 o 
 -12   4   7        3.40        2.62      1.67 o 
 -11   4   7     1236.61     1206.39     14.55 o 
 -10   4   7      184.19      187.56      3.48 o 
  -9   4   7        0.26       -0.93      1.08 o 
  -8   4   7        0.05        0.48      1.00 o 
  -7   4   7      278.63      274.69      6.69 o 
  -6   4   7       38.39       35.10      2.16 o 
  -5   4   7      535.85      558.37     11.56 o 
  -4   4   7      149.05      167.60      3.79 o 
  -3   4   7      532.53      529.06      9.40 o 
  -2   4   7      218.68      249.69      6.27 o 
  -1   4   7      267.96      265.44      4.62 o 
   0   4   7       34.93       23.11      1.72 o 
   1   4   7      259.12      263.76      4.97 o 
   2   4   7      244.71      240.70      4.94 o 
   3   4   7        4.48        3.25      1.46 o 
   4   4   7       20.29       16.52      2.08 o 
   5   4   7      427.76      429.61      8.60 o 
   6   4   7      263.83      256.61      7.43 o 
   7   4   7       44.09       43.42      4.24 o 
   8   4   7      178.29      172.58      6.58 o 
   9   4   7        1.81        1.24      3.15 o 
  10   4   7       26.27       32.14      4.45 o 
  11   4   7       53.76       59.93      5.72 o 
 -17   5   7        6.72        8.10      3.58 o 
 -16   5   7        0.02       -2.58      2.58 o 
 -15   5   7       64.80       60.29      4.35 o 
 -14   5   7       17.93       16.26      2.89 o 
 -13   5   7      206.98      209.10      6.49 o 
 -12   5   7        3.02        0.88      1.72 o 
 -11   5   7      222.54      211.15      6.28 o 
 -10   5   7      265.71      240.99      5.73 o 
  -9   5   7      695.12      689.82     10.16 o 
  -8   5   7       39.49       48.54      2.93 o 
  -7   5   7      125.03      149.61      5.28 o 
  -6   5   7       68.36       64.21      4.48 o 
  -5   5   7       15.87       13.14      2.81 o 
  -4   5   7       74.08       70.28      6.43 o 
  -3   5   7        0.50       -1.27      1.27 o 
  -2   5   7       68.31       82.76      3.61 o 
  -1   5   7       15.17       14.72      2.20 o 
   0   5   7        0.48       -0.75      1.01 o 
   1   5   7      212.22      215.57      4.83 o 
   2   5   7       78.83       76.17      2.81 o 
   3   5   7        0.10       -1.23      1.48 o 
   4   5   7      232.16      208.17      5.58 o 
   5   5   7       71.79       88.06      3.96 o 
   6   5   7        1.21        2.03      2.33 o 
   7   5   7        9.85        8.60      2.82 o 
   8   5   7       15.07       16.19      3.28 o 
   9   5   7       29.08       27.17      4.29 o 
  10   5   7        5.82        3.05      3.33 o 
  11   5   7       10.74       14.27      4.28 o 
 -16   6   7       18.81       21.89      5.73 o 
 -15   6   7        0.76       -3.31      3.31 o 
 -14   6   7        3.87        8.39      5.94 o 
 -13   6   7       17.39       15.47      3.78 o 
 -12   6   7       28.33       19.74      4.83 o 
 -11   6   7       23.43       23.02      3.62 o 
 -10   6   7       14.47       14.63      2.18 o 
  -9   6   7      361.95      370.16     11.75 o 
  -8   6   7      833.27      871.86     20.34 o 
  -7   6   7      121.15      121.41      6.31 o 
  -6   6   7      216.52      226.61      8.48 o 
  -5   6   7       41.23       37.68      4.82 o 
  -4   6   7      336.70      335.57     10.28 o 
  -3   6   7        2.71        1.25      2.15 o 
  -2   6   7        2.33        4.39      2.17 o 
  -1   6   7       38.03       37.90      3.32 o 
   0   6   7        2.42        1.44      1.12 o 
   1   6   7      208.31      223.01      5.95 o 
   2   6   7       75.11       68.41      2.77 o 
   3   6   7      449.97      419.68      8.19 o 
   4   6   7       10.28        6.52      2.19 o 
   5   6   7      132.45      121.95      5.59 o 
   6   6   7       50.46       44.74      3.83 o 
   7   6   7        1.45        1.66      2.52 o 
   8   6   7        3.00       -0.72      3.03 o 
   9   6   7        0.02        3.12      3.18 o 
  10   6   7        0.00       -3.60      3.60 o 
 -15   7   7       10.69        4.57      3.99 o 
 -14   7   7        0.78        0.68      3.45 o 
 -13   7   7        0.16       -3.09      3.09 o 
 -12   7   7        0.96        2.38      3.45 o 
 -11   7   7       28.77       27.35      3.60 o 
 -10   7   7        0.25       -1.96      1.96 o 
  -9   7   7       35.94       32.53      4.60 o 
  -8   7   7      128.80      135.07      7.18 o 
  -7   7   7        8.36        9.26      3.46 o 
  -6   7   7        4.39        2.84      2.83 o 
  -5   7   7       16.34       18.42      3.60 o 
  -4   7   7      127.37      127.92      6.63 o 
  -3   7   7        0.01       -2.16      4.30 o 
  -2   7   7       22.01       28.49      3.48 o 
  -1   7   7       48.21       36.75      4.34 o 
   0   7   7      151.76      153.97      9.48 o 
   1   7   7        3.07        1.92      1.39 o 
   2   7   7        7.23        1.65      1.91 o 
   3   7   7        0.26       -1.15      2.02 o 
   4   7   7       14.10       14.73      2.67 o 
   5   7   7       44.30       41.84      4.10 o 
   6   7   7        9.56        4.79      2.98 o 
   7   7   7        3.73        2.89      3.21 o 
   8   7   7        3.30        3.57      3.67 o 
   9   7   7       33.56       31.75      5.24 o 
 -13   8   7       12.17       13.03      6.02 o 
 -12   8   7       22.72       23.97      4.07 o 
 -11   8   7        1.84        3.93      3.76 o 
 -10   8   7        1.29        2.36      2.46 o 
  -9   8   7       27.73       33.41      9.89 o 
  -8   8   7       63.28       65.50      6.55 o 
  -7   8   7       17.65       17.73      3.96 o 
  -6   8   7      148.68      139.11      7.30 o 
  -5   8   7        9.89        9.07      3.43 o 
  -4   8   7       11.94       10.71      3.55 o 
  -3   8   7        2.00        2.99      2.91 o 
  -2   8   7       39.95       40.28      4.45 o 
  -1   8   7       25.09       29.08      3.79 o 
   0   8   7       23.59       16.19      4.69 o 
   1   8   7       11.62       13.25      3.79 o 
   2   8   7        1.70        1.74      1.91 o 
   3   8   7        0.01       -1.48      2.11 o 
   4   8   7       39.39       36.95      3.74 o 
   5   8   7       16.42       21.61      3.68 o 
   6   8   7       12.03        5.30      3.15 o 
   7   8   7        7.98        9.94      3.63 o 
 -12   9   7       23.74       24.83      4.26 o 
 -11   9   7      111.24      124.80      6.61 o 
 -10   9   7      177.71      178.00      7.28 o 
  -9   9   7        8.44       11.72      2.89 o 
  -8   9   7       13.52       12.50      5.47 o 
  -7   9   7       32.27       24.03      4.49 o 
  -6   9   7       99.82      115.37     10.22 o 
  -5   9   7      136.98      128.00      7.37 o 
  -4   9   7       67.34       67.98      5.88 o 
  -3   9   7        3.93       -1.56      3.24 o 
  -2   9   7       19.12       11.84      3.75 o 
  -1   9   7      158.26      142.72      6.65 o 
   0   9   7        5.36        1.90      2.81 o 
   1   9   7        0.12       -3.07      3.07 o 
   2   9   7        7.69        7.84      3.79 o 
   3   9   7        3.74        2.04      2.32 o 
   4   9   7       12.18       14.04      3.22 o 
   5   9   7       19.77       15.00      4.00 o 
   6   9   7        3.92       -2.14      3.57 o 
  -9  10   7        8.95        6.00      2.76 o 
  -8  10   7        0.34        0.40      2.06 o 
  -7  10   7       11.45       12.02      3.06 o 
  -6  10   7        2.10        0.98      1.90 o 
  -5  10   7        0.12        1.98      1.97 o 
  -4  10   7        0.23        1.91      3.75 o 
  -3  10   7       18.38       18.39      4.38 o 
  -2  10   7        9.37        7.00      3.88 o 
  -1  10   7       11.96        4.71      5.56 o 
   0  10   7        1.08       -3.90      4.24 o 
   1  10   7      126.65      131.96      9.45 o 
   2  10   7        3.07        1.10      4.34 o 
   3  10   7       11.81        9.75      5.22 o 
 -18   0   8        0.50       -4.28      4.28 o 
 -17   0   8       16.47       13.88      5.57 o 
 -16   0   8       44.29       56.44      7.62 o 
 -15   0   8      579.87      604.53     19.85 o 
 -14   0   8       31.81       25.09      4.90 o 
 -13   0   8      153.32      157.71      7.01 o 
 -12   0   8      122.77      132.46      6.06 o 
 -11   0   8      150.38      150.69      6.10 o 
 -10   0   8      869.03      908.51     16.37 o 
  -9   0   8       25.20       21.63      2.22 o 
  -8   0   8        0.00        0.17      1.40 o 
  -7   0   8     2620.99     2744.30     41.74 o 
  -6   0   8      979.79      986.48     16.61 o 
  -5   0   8      575.48      607.19     11.13 o 
  -4   0   8      639.00      697.37     11.14 o 
  -3   0   8      113.28      111.27      3.83 o 
  -2   0   8     1379.71     1220.90     20.08 o 
  -1   0   8      107.61      115.91      3.60 o 
   0   0   8      134.80      123.50      3.91 o 
   1   0   8       14.84       18.48      2.23 o 
   2   0   8     1440.76     1587.49     29.27 o 
   3   0   8     1868.09     1941.68     31.38 o 
   4   0   8      131.24      133.41      5.40 o 
   5   0   8       33.45       32.98      3.32 o 
   6   0   8      543.66      559.44     18.78 o 
   7   0   8        0.42        0.42      4.76 o 
   8   0   8      379.06      432.89     17.21 o 
   9   0   8      229.71      240.60     16.86 o 
  10   0   8       64.36       57.08      7.62 o 
  11   0   8       14.87       10.49      9.56 o 
  12   0   8       44.11       47.99     15.61 o 
 -18   1   8       68.66       69.00     13.03 o 
 -17   1   8       27.32       34.37      4.32 o 
 -16   1   8       86.51       91.50      7.63 o 
 -15   1   8       94.94       77.93      5.09 o 
 -14   1   8        0.42        3.00      2.69 o 
 -13   1   8      288.40      269.60     11.12 o 
 -12   1   8      182.39      167.07      5.32 o 
 -11   1   8       56.51       55.18      2.56 o 
 -10   1   8       26.53       25.06      2.41 o 
  -9   1   8      504.51      532.98      7.97 o 
  -8   1   8      151.22      133.32      3.24 o 
  -7   1   8       43.49       45.33      1.83 o 
  -6   1   8      708.34      698.72      8.49 o 
  -5   1   8     1507.09     1574.30     16.53 o 
  -4   1   8       56.36       83.96      2.41 o 
  -3   1   8        6.56        2.14      0.91 o 
  -2   1   8     1704.69     1740.80     19.27 o 
  -1   1   8       73.09       75.62      2.50 o 
   0   1   8      629.27      646.69      8.62 o 
   1   1   8        4.49        2.92      1.26 o 
   2   1   8      897.63      945.18     12.89 o 
   3   1   8      400.63      381.31      7.55 o 
   4   1   8       85.06       83.07      4.98 o 
   5   1   8      101.10      108.83      4.18 o 
   6   1   8       17.80       13.50      3.22 o 
   7   1   8      148.90      148.48      6.78 o 
   8   1   8        1.76        1.62      3.26 o 
   9   1   8       81.45       79.17      5.83 o 
  10   1   8       16.91       17.34      4.80 o 
  11   1   8        0.02       -1.67      3.55 o 
  12   1   8       82.54       88.10      7.08 o 
 -18   2   8        2.72        3.14      3.59 o 
 -17   2   8       74.44       76.86      5.49 o 
 -16   2   8        0.92        1.45      2.99 o 
 -15   2   8        0.78       -2.26      2.26 o 
 -14   2   8        1.22        4.15      2.14 o 
 -13   2   8      154.65      159.45      4.90 o 
 -12   2   8        0.08       -1.36      1.50 o 
 -11   2   8        3.61        3.22      1.30 o 
 -10   2   8      353.46      348.43      6.52 o 
  -9   2   8       71.75       85.06      2.35 o 
  -8   2   8       84.04       96.81      4.31 o 
  -7   2   8       25.62       16.29      1.32 o 
  -6   2   8        5.91        4.23      0.86 o 
  -5   2   8      305.97      364.18      5.58 o 
  -4   2   8       11.45        5.66      1.07 o 
  -3   2   8      444.01      481.31      6.05 o 
  -2   2   8        4.27        5.36      1.05 o 
  -1   2   8     1057.57     1168.03     14.67 o 
   0   2   8        6.21        3.17      1.07 o 
   1   2   8      215.52      246.21      4.65 o 
   2   2   8        4.32        1.23      1.40 o 
   3   2   8       35.60       34.61      3.78 o 
   4   2   8       25.62       25.79      2.50 o 
   5   2   8       24.80       22.32      2.70 o 
   6   2   8      407.25      396.47      9.47 o 
   7   2   8       45.98       38.91      4.42 o 
   8   2   8       36.68       38.01      4.62 o 
   9   2   8       99.67       87.46      7.56 o 
  10   2   8       11.67       10.61      3.86 o 
  11   2   8        7.88        6.46      3.88 o 
 -18   3   8       11.54       12.10      3.88 o 
 -17   3   8        5.76        2.93      3.15 o 
 -16   3   8        5.58        6.63      3.03 o 
 -15   3   8       41.59       43.52      4.12 o 
 -14   3   8        0.00       -0.41      2.11 o 
 -13   3   8      237.75      227.55      5.74 o 
 -12   3   8      147.56      124.65      4.06 o 
 -11   3   8      196.48      195.06      4.38 o 
 -10   3   8        0.12       -0.97      0.97 o 
  -9   3   8      418.80      389.38      5.74 o 
  -8   3   8      104.54      101.85      3.67 o 
  -7   3   8      262.48      263.48      4.67 o 
  -6   3   8      651.14      632.44     12.01 o 
  -5   3   8       63.68       82.04      3.43 o 
  -4   3   8      159.06      167.36      3.46 o 
  -3   3   8      277.05      267.20      4.10 o 
  -2   3   8      193.80      196.42      4.11 o 
  -1   3   8      614.21      637.94      8.90 o 
   0   3   8        5.31        5.21      1.30 o 
   1   3   8       10.03       12.40      1.58 o 
   2   3   8       85.17       87.89      3.09 o 
   3   3   8      153.18      152.24      4.22 o 
   4   3   8       45.50       38.84      2.84 o 
   5   3   8       28.94       28.28      2.76 o 
   6   3   8        1.69        4.31      2.60 o 
   7   3   8      273.33      276.57      9.40 o 
   8   3   8       38.69       37.27      5.10 o 
   9   3   8        0.39        0.17      3.14 o 
  10   3   8       20.33       21.04      4.29 o 
  11   3   8        5.38        8.14      4.03 o 
 -17   4   8       17.88       16.24      3.65 o 
 -16   4   8        8.35        8.02      3.15 o 
 -15   4   8      160.62      167.13      8.09 o 
 -14   4   8        4.85        4.34      2.57 o 
 -13   4   8      181.87      196.09      5.96 o 
 -12   4   8       20.57       21.57      2.26 o 
 -11   4   8       13.20       14.97      1.48 o 
 -10   4   8      244.29      228.44      6.85 o 
  -9   4   8        1.89        1.68      1.11 o 
  -8   4   8        1.85        2.80      1.61 o 
  -7   4   8      208.33      182.82      5.26 o 
  -6   4   8      338.00      359.67      7.95 o 
  -5   4   8      222.33      235.61      5.99 o 
  -4   4   8      314.81      323.05      7.23 o 
  -3   4   8       10.16       11.34      1.80 o 
  -2   4   8      265.05      250.54      4.10 o 
  -1   4   8      223.91      216.14      4.10 o 
   0   4   8      108.77       90.70      2.81 o 
   1   4   8      154.23      165.66      4.03 o 
   2   4   8      159.06      178.34      4.40 o 
   3   4   8        4.03        1.88      1.57 o 
   4   4   8       39.72       32.53      2.78 o 
   5   4   8       92.14      104.69      5.87 o 
   6   4   8        0.40        3.49      2.52 o 
   7   4   8      101.11       94.49      5.76 o 
   8   4   8        4.95        5.77      3.29 o 
   9   4   8        3.87        3.47      3.50 o 
  10   4   8        0.03       -1.32      3.30 o 
  11   4   8        0.28        1.41      3.66 o 
 -17   5   8       25.97       31.45      4.02 o 
 -16   5   8        3.36        1.69      3.18 o 
 -15   5   8        0.48        0.42      2.40 o 
 -14   5   8       84.44       83.27      5.92 o 
 -13   5   8       20.55       12.21      3.21 o 
 -12   5   8        0.21       -1.86      1.86 o 
 -11   5   8       31.66       29.01      3.85 o 
 -10   5   8       90.95       87.54      3.38 o 
  -9   5   8      658.71      637.15     22.62 o 
  -8   5   8       44.89       38.76      3.83 o 
  -7   5   8       52.66       51.71      4.57 o 
  -6   5   8       77.30       68.36      4.76 o 
  -5   5   8        0.73       -2.02      2.02 o 
  -4   5   8       70.73       69.25      3.17 o 
  -3   5   8      154.76      166.69      4.73 o 
  -2   5   8       95.55      102.36      4.21 o 
  -1   5   8      136.80      141.33      3.49 o 
   0   5   8       49.50       46.09      2.18 o 
   1   5   8       31.32       36.16      2.16 o 
   2   5   8       28.14       33.58      2.54 o 
   3   5   8      182.59      181.23      5.21 o 
   4   5   8        5.97        7.44      2.15 o 
   5   5   8        2.67       -0.12      2.18 o 
   6   5   8       20.21       27.44      4.06 o 
   7   5   8       35.40       30.14      4.18 o 
   8   5   8       17.23       19.84      4.02 o 
   9   5   8       39.93       34.96      6.34 o 
  10   5   8        8.08        8.08      3.86 o 
 -16   6   8       27.47       27.18      5.10 o 
 -15   6   8        3.44        9.95      4.21 o 
 -14   6   8        6.48       10.91      3.91 o 
 -13   6   8       45.85       46.14      4.75 o 
 -12   6   8       57.03       64.20      5.01 o 
 -11   6   8        4.22        3.93      1.82 o 
 -10   6   8      265.19      237.22      8.59 o 
  -9   6   8       20.69       19.59      3.94 o 
  -8   6   8       46.00       34.67      5.35 o 
  -7   6   8      107.15       99.85      6.11 o 
  -6   6   8        0.89        1.21      2.64 o 
  -5   6   8      102.30       96.95      5.69 o 
  -4   6   8        2.03       -1.65      2.34 o 
  -3   6   8      280.74      268.78      6.45 o 
  -2   6   8        8.06        5.24      2.02 o 
  -1   6   8      657.26      690.81     14.01 o 
   0   6   8      137.79      136.30      3.31 o 
   1   6   8      497.35      488.18      9.33 o 
   2   6   8       87.15       87.77      3.56 o 
   3   6   8       78.81       69.89      3.49 o 
   4   6   8        5.94        8.79      2.52 o 
   5   6   8        0.34       -0.70      2.29 o 
   6   6   8        0.04       -0.12      2.42 o 
   7   6   8        1.30        0.01      2.82 o 
   8   6   8        0.92        3.92      3.82 o 
   9   6   8        0.30        1.86      3.88 o 
 -15   7   8        2.12        1.18      3.72 o 
 -14   7   8       10.68        6.58      3.64 o 
 -13   7   8       62.77       73.40      8.24 o 
 -12   7   8       19.99       31.65      4.02 o 
 -11   7   8       34.72       33.21      2.66 o 
 -10   7   8       68.47       56.91      4.87 o 
  -9   7   8      352.90      351.48     23.43 o 
  -8   7   8       42.10       51.83      5.31 o 
  -7   7   8        4.44        4.58      3.47 o 
  -6   7   8        4.76       -0.15      3.04 o 
  -5   7   8      260.25      256.85      9.53 o 
  -4   7   8       25.06       24.43      4.45 o 
  -3   7   8       25.34       23.10      4.99 o 
  -2   7   8       62.11       57.82      4.55 o 
  -1   7   8      420.22      400.82     12.43 o 
   0   7   8      491.33      488.36     14.05 o 
   1   7   8      188.53      188.24      5.28 o 
   2   7   8      189.38      176.37      5.50 o 
   3   7   8        3.41        0.40      2.13 o 
   4   7   8        1.70       -2.27      2.27 o 
   5   7   8       14.98        7.81      3.15 o 
   6   7   8        0.00        1.11      3.31 o 
   7   7   8       12.33       16.83      4.27 o 
   8   7   8        0.02        2.87      7.08 o 
 -13   8   8       26.71       43.18      9.48 o 
 -12   8   8        7.01        4.85      3.07 o 
 -11   8   8      101.27      101.67      5.55 o 
 -10   8   8      120.31      112.17      6.54 o 
  -9   8   8        7.00       19.07      5.61 o 
  -8   8   8       26.74       24.74     12.79 o 
  -7   8   8       21.78       16.07      4.42 o 
  -6   8   8       37.29       36.33      4.75 o 
  -5   8   8       39.00       33.17      4.57 o 
  -4   8   8       28.13       31.15      4.42 o 
  -3   8   8       48.70       46.45      7.42 o 
  -2   8   8        0.29        1.94      2.83 o 
  -1   8   8      227.27      233.46      8.46 o 
   0   8   8       59.21       56.43      5.50 o 
   1   8   8      146.34      143.34      6.14 o 
   2   8   8        3.02        0.93      1.93 o 
   3   8   8        3.33        6.57      2.70 o 
   4   8   8        0.29       -1.99      2.59 o 
   5   8   8        3.72        5.91      3.22 o 
   6   8   8       21.76       29.16      4.66 o 
 -11   9   8       53.06       57.70      4.55 o 
 -10   9   8        0.95        2.86      2.26 o 
  -9   9   8       15.92       11.44      5.35 o 
  -8   9   8        1.35        3.94      4.21 o 
  -7   9   8       11.20       12.70      4.95 o 
  -6   9   8        9.63        7.72      3.88 o 
  -5   9   8        2.88        0.27      4.06 o 
  -4   9   8        0.11        3.24      3.45 o 
  -3   9   8       71.15       69.52      6.03 o 
  -2   9   8       37.45       39.92      5.18 o 
  -1   9   8        9.96        6.34      3.43 o 
   0   9   8        3.70        3.46      3.35 o 
   1   9   8       24.88       28.85      4.88 o 
   2   9   8        4.09        6.81      3.89 o 
   3   9   8       34.08       41.07      6.34 o 
   4   9   8        0.00       -1.24      2.78 o 
   5   9   8        0.23       -6.05      6.05 o 
  -8  10   8        5.73       -4.68      8.51 o 
  -7  10   8       19.63       13.87      5.67 o 
  -6  10   8       16.05       24.18      9.94 o 
  -5  10   8       19.73       17.58      5.63 o 
  -4  10   8        0.83        9.03      4.06 o 
  -3  10   8       39.14       43.74      5.57 o 
  -2  10   8        1.76       -2.09      3.51 o 
  -1  10   8        1.82        0.36      3.88 o 
   0  10   8       12.78        3.66      3.68 o 
   1  10   8       21.48       20.47      5.80 o 
   2  10   8        4.15        0.53      5.02 o 
 -18   1   9       46.70       40.31      5.36 o 
 -17   1   9       22.59       18.90      3.89 o 
 -16   1   9      102.49      104.15      5.83 o 
 -15   1   9      133.85      127.23      6.05 o 
 -14   1   9       15.81       18.65      3.27 o 
 -13   1   9       40.93       37.82      3.16 o 
 -12   1   9       87.70       84.22      3.40 o 
 -11   1   9        0.75       -0.13      1.33 o 
 -10   1   9      362.97      363.86      6.37 o 
  -9   1   9        2.81       -0.24      1.11 o 
  -8   1   9      184.64      202.13      4.18 o 
  -7   1   9      251.23      260.19      4.76 o 
  -6   1   9     1116.47     1163.25     13.71 o 
  -5   1   9       12.26       18.02      1.37 o 
  -4   1   9       57.83       55.63      1.93 o 
  -3   1   9      307.51      299.84      4.86 o 
  -2   1   9      211.90      235.06      5.46 o 
  -1   1   9      195.81      194.14      3.97 o 
   0   1   9      178.39      190.67      4.39 o 
   1   1   9       79.44       65.99      2.76 o 
   2   1   9        2.36        1.62      1.59 o 
   3   1   9       65.56       66.03      3.82 o 
   4   1   9        2.75        5.13      2.08 o 
   5   1   9        0.00       -2.45      2.45 o 
   6   1   9       21.78       13.98      3.41 o 
   7   1   9       30.97       26.94      5.23 o 
   8   1   9        7.39        5.49      3.27 o 
   9   1   9       35.32       29.63      4.49 o 
  10   1   9       83.18       81.33      6.49 o 
  11   1   9       14.74       15.05      4.53 o 
 -18   2   9       19.36       14.34      4.58 o 
 -17   2   9      165.97      153.21      7.12 o 
 -16   2   9        0.63        3.23      3.04 o 
 -15   2   9      470.30      476.58     10.56 o 
 -14   2   9      228.79      225.16      7.41 o 
 -13   2   9      738.07      689.02     11.51 o 
 -12   2   9      576.19      562.15      9.67 o 
 -11   2   9        0.16        1.41      1.37 o 
 -10   2   9      409.20      390.62      6.07 o 
  -9   2   9       66.89       71.53      2.31 o 
  -8   2   9       86.26       86.37      2.67 o 
  -7   2   9      101.85       92.41      3.53 o 
  -6   2   9     1269.47     1221.23     15.15 o 
  -5   2   9      540.45      548.19      7.86 o 
  -4   2   9     1140.87     1196.54     13.18 o 
  -3   2   9       13.67       20.97      1.58 o 
  -2   2   9      217.01      221.25      4.25 o 
  -1   2   9      644.15      697.01      9.64 o 
   0   2   9       56.83       53.34      2.43 o 
   1   2   9       33.37       31.92      2.18 o 
   2   2   9       67.67       61.10      3.39 o 
   3   2   9      814.92      794.62     17.34 o 
   4   2   9        2.70        0.49      1.90 o 
   5   2   9      342.52      358.55     10.14 o 
   6   2   9       21.75       25.05      4.75 o 
   7   2   9      124.47      109.37      6.25 o 
   8   2   9        3.90        4.67      3.26 o 
   9   2   9       19.33       11.75      3.76 o 
  10   2   9        0.06        0.47      3.55 o 
  11   2   9        0.54       -3.61      3.61 o 
 -18   3   9       38.43       49.89      5.25 o 
 -17   3   9       51.43       51.75      4.68 o 
 -16   3   9       93.97       86.26      5.27 o 
 -15   3   9       23.13       22.91      3.41 o 
 -14   3   9      166.75      150.10      5.29 o 
 -13   3   9      110.66      106.49      3.92 o 
 -12   3   9     1163.79     1129.20     20.60 o 
 -11   3   9        0.10       -1.25      1.25 o 
 -10   3   9      134.32      123.16      2.86 o 
  -9   3   9      415.09      424.01      5.70 o 
  -8   3   9      534.11      516.96      6.41 o 
  -7   3   9     1039.79     1032.70     13.11 o 
  -6   3   9      451.23      424.45      7.09 o 
  -5   3   9       58.82       65.22      2.21 o 
  -4   3   9     1757.73     1788.20     19.87 o 
  -3   3   9       90.94       92.41      2.39 o 
  -2   3   9      163.85      183.64      4.62 o 
  -1   3   9       23.77       16.12      1.59 o 
   0   3   9       36.28       41.88      2.18 o 
   1   3   9      271.51      259.31      5.35 o 
   2   3   9       33.09       38.37      2.49 o 
   3   3   9       43.15       46.32      2.99 o 
   4   3   9       45.76       51.23      3.29 o 
   5   3   9        2.52        8.62      2.96 o 
   6   3   9      301.73      330.97     10.15 o 
   7   3   9       90.67       77.91      6.38 o 
   8   3   9        4.75        1.71      3.10 o 
   9   3   9       52.87       63.64      8.65 o 
  10   3   9       15.62       20.37      4.38 o 
 -17   4   9        0.85        3.94      3.09 o 
 -16   4   9        0.13        1.02      3.98 o 
 -15   4   9       19.14       17.90      3.05 o 
 -14   4   9       68.03       82.68      5.13 o 
 -13   4   9      146.44      146.98      4.74 o 
 -12   4   9       85.39       82.72      3.36 o 
 -11   4   9      392.81      397.84      9.10 o 
 -10   4   9      157.07      147.42      4.36 o 
  -9   4   9        2.87        0.45      1.08 o 
  -8   4   9        0.38        1.15      1.13 o 
  -7   4   9      296.94      322.47      8.93 o 
  -6   4   9      189.68      201.49      5.73 o 
  -5   4   9       72.15       80.85      5.31 o 
  -4   4   9        2.00       -1.00      1.00 o 
  -3   4   9       75.52       79.16      3.00 o 
  -2   4   9      203.86      232.49      4.28 o 
  -1   4   9      278.99      278.52      5.61 o 
   0   4   9        2.09        2.00      1.33 o 
   1   4   9      526.37      524.43      9.50 o 
   2   4   9      349.81      355.19      6.80 o 
   3   4   9        0.04       -1.50      1.83 o 
   4   4   9        2.76       -1.61      2.11 o 
   5   4   9       12.50       15.95      3.27 o 
   6   4   9       27.51       29.73      4.02 o 
   7   4   9      158.38      165.40      7.48 o 
   8   4   9        2.54       -2.62      3.48 o 
   9   4   9        0.60       -2.70      3.25 o 
  10   4   9        9.69        1.67      3.72 o 
 -17   5   9       27.42       13.74      5.66 o 
 -16   5   9       14.54       14.27      2.89 o 
 -15   5   9        6.37        4.20      2.92 o 
 -14   5   9       51.17       51.71      8.13 o 
 -13   5   9        0.15        2.96      2.28 o 
 -12   5   9        0.11       -1.85      1.85 o 
 -11   5   9      324.29      311.27      7.63 o 
 -10   5   9      202.17      214.08      5.60 o 
  -9   5   9      154.29      151.31      7.36 o 
  -8   5   9      406.00      395.93     14.17 o 
  -7   5   9      268.77      260.10      6.61 o 
  -6   5   9       44.71       48.78      4.81 o 
  -5   5   9      304.08      313.97      7.50 o 
  -4   5   9        9.23        6.12      1.76 o 
  -3   5   9      376.77      373.71      6.77 o 
  -2   5   9       25.36       26.76      2.27 o 
  -1   5   9       88.29       91.41      3.47 o 
   0   5   9       28.01       30.86      1.99 o 
   1   5   9      128.26      113.31      4.14 o 
   2   5   9      108.25      100.00      4.62 o 
   3   5   9       49.57       37.89      3.00 o 
   4   5   9       16.62        9.47      2.72 o 
   5   5   9       27.04       31.16      3.92 o 
   6   5   9       22.26       29.86      4.24 o 
   7   5   9       29.87       35.13      4.49 o 
   8   5   9        0.11       -0.98      3.15 o 
   9   5   9        2.50        0.20      3.69 o 
 -16   6   9       12.63       21.45      4.86 o 
 -15   6   9        2.69        7.07      3.85 o 
 -14   6   9       14.89       16.14      3.99 o 
 -13   6   9      100.79       87.73      6.60 o 
 -12   6   9        0.40       -0.93      2.33 o 
 -11   6   9        1.27       -0.82      1.63 o 
 -10   6   9       43.30       42.24      2.93 o 
  -9   6   9      299.95      316.24     23.62 o 
  -8   6   9      119.83      127.92      6.96 o 
  -7   6   9      178.51      174.32     19.50 o 
  -6   6   9        2.33        1.88      2.98 o 
  -5   6   9      317.89      314.34     15.35 o 
  -4   6   9        2.42       -1.86      2.60 o 
  -3   6   9        7.12        8.26      4.34 o 
  -2   6   9        6.20        5.53      2.07 o 
  -1   6   9        4.49        2.99      2.14 o 
   0   6   9       93.67       83.61      3.07 o 
   1   6   9       13.58       11.19      2.22 o 
   2   6   9      279.96      264.23      7.07 o 
   3   6   9      128.36      117.59      4.95 o 
   4   6   9       43.48       46.55      4.25 o 
   5   6   9        4.35        3.47      3.37 o 
   6   6   9        8.59        4.48      3.67 o 
   7   6   9        6.47       11.16      4.25 o 
   8   6   9        1.52        6.98      4.08 o 
 -14   7   9       11.76       10.25      3.89 o 
 -13   7   9        6.28        2.98      3.15 o 
 -12   7   9        0.14        0.86      1.96 o 
 -11   7   9        6.17        4.73      1.78 o 
 -10   7   9      229.56      232.84     17.72 o 
  -9   7   9      147.04      156.97     10.56 o 
  -8   7   9      353.15      378.74     15.96 o 
  -7   7   9       22.75       30.43      4.69 o 
  -6   7   9       84.89      103.55      6.70 o 
  -5   7   9      179.72      192.46      8.51 o 
  -4   7   9        0.26        1.72      3.11 o 
  -3   7   9       19.06       16.89      3.46 o 
  -2   7   9        0.61        0.90      2.76 o 
  -1   7   9       17.64       16.98      2.82 o 
   0   7   9       87.85       87.47      6.36 o 
   1   7   9        1.57        2.31      2.82 o 
   2   7   9        1.88       -0.48      2.04 o 
   3   7   9       32.58       27.99      3.49 o 
   4   7   9       58.24       57.07      5.22 o 
   5   7   9        1.55       -1.53      3.20 o 
   6   7   9        3.71        7.64      5.09 o 
   7   7   9        0.44        2.67      3.90 o 
 -13   8   9        0.08       -0.83      2.96 o 
 -12   8   9       27.49       23.92      3.54 o 
 -11   8   9       37.42       37.58      2.62 o 
 -10   8   9      306.39      319.12     15.15 o 
  -9   8   9      118.33      118.26      9.99 o 
  -8   8   9       67.84       90.29      8.54 o 
  -7   8   9        7.65        9.49      5.08 o 
  -6   8   9       28.17       23.68      4.34 o 
  -5   8   9       48.35       54.61      5.52 o 
  -4   8   9       57.37       47.98      5.27 o 
  -3   8   9        7.58        6.63      3.46 o 
  -2   8   9        1.35        1.84      2.97 o 
  -1   8   9        1.26        1.24      2.87 o 
   0   8   9        3.66        2.52      2.67 o 
   1   8   9        8.14        3.76      2.84 o 
   2   8   9       47.52       49.48      3.23 o 
   3   8   9        9.46        3.48      5.40 o 
   4   8   9        0.01        0.60      3.01 o 
   5   8   9        0.05       -3.22      3.22 o 
 -11   9   9        0.15        0.68      2.32 o 
 -10   9   9       79.09       99.16      9.57 o 
  -9   9   9        0.59       -1.99      4.71 o 
  -8   9   9       11.64        1.21      6.85 o 
  -7   9   9       38.60       39.03      6.99 o 
  -6   9   9      229.26      252.89     13.22 o 
  -5   9   9        0.04        3.17      4.39 o 
  -4   9   9        1.39        4.71      4.59 o 
  -3   9   9       54.67       54.52      6.68 o 
  -2   9   9        1.41       -3.61      3.61 o 
  -1   9   9        0.39       -3.00      3.00 o 
   0   9   9       25.32       22.52      3.33 o 
   1   9   9       15.79       19.39      4.00 o 
   2   9   9        0.57        5.52      5.17 o 
   3   9   9        0.21        4.12      4.90 o 
  -7  10   9       14.10       10.36      5.68 o 
  -6  10   9       17.60       19.23      6.32 o 
  -5  10   9       23.10       35.34      7.01 o 
  -4  10   9       10.88       13.78      7.10 o 
  -3  10   9       22.12       15.78      6.60 o 
  -2  10   9        1.06       -2.21      4.56 o 
  -1  10   9        2.21       -2.92      5.13 o 
   0  10   9       19.05       30.60      4.14 o 
 -18   0  10        0.07       -1.44      4.43 o 
 -17   0  10       17.60       22.19      6.67 o 
 -16   0  10       48.80       30.31      6.07 o 
 -15   0  10        7.38       11.81      4.54 o 
 -14   0  10       13.32        2.57      3.97 o 
 -13   0  10       45.37       35.98      5.47 o 
 -12   0  10      604.47      601.55     14.64 o 
 -11   0  10      288.78      276.18      7.57 o 
 -10   0  10      586.53      606.93     14.19 o 
  -9   0  10      382.02      373.19      8.61 o 
  -8   0  10      215.31      220.32      7.71 o 
  -7   0  10      565.12      576.24     11.29 o 
  -6   0  10       79.24       94.26      7.71 o 
  -5   0  10     1287.38     1245.38     25.81 o 
  -4   0  10      397.74      400.92      7.92 o 
  -3   0  10       88.20       96.05      5.51 o 
  -2   0  10      104.99      109.20      4.37 o 
  -1   0  10     1050.28     1033.38     22.57 o 
   0   0  10      971.18      978.00     25.84 o 
   1   0  10        5.32        1.71      4.62 o 
   2   0  10      812.64      806.32     18.43 o 
   3   0  10       80.33       78.28      6.59 o 
   4   0  10      577.26      557.64     18.80 o 
   5   0  10      164.57      151.58      9.66 o 
   6   0  10      180.79      180.86     19.00 o 
   7   0  10        1.13        1.66      4.61 o 
   8   0  10       53.73       58.81      7.87 o 
   9   0  10       76.33       93.72      9.62 o 
  10   0  10       30.24       34.62      8.79 o 
 -18   1  10        2.87       -3.25      3.59 o 
 -17   1  10        0.67       -2.08      3.37 o 
 -16   1  10        4.37        0.84      2.73 o 
 -15   1  10        7.88        7.15      3.02 o 
 -14   1  10       27.98       27.91      3.47 o 
 -13   1  10       65.37       70.14      3.81 o 
 -12   1  10      155.96      164.27      5.25 o 
 -11   1  10      248.54      234.73      5.10 o 
 -10   1  10        0.42        2.83      1.37 o 
  -9   1  10       32.43       32.32      1.97 o 
  -8   1  10       58.18       58.04      2.34 o 
  -7   1  10        8.83        6.25      1.32 o 
  -6   1  10       44.68       42.22      2.05 o 
  -5   1  10        2.07        1.94      1.21 o 
  -4   1  10      277.44      279.94      5.10 o 
  -3   1  10      214.31      219.51      4.58 o 
  -2   1  10      446.75      450.22      7.01 o 
  -1   1  10      394.94      437.85      6.83 o 
   0   1  10       57.81       60.55      2.74 o 
   1   1  10      439.60      480.03      8.23 o 
   2   1  10      248.92      259.88      5.76 o 
   3   1  10       41.58       32.78      3.62 o 
   4   1  10       45.81       47.20      4.19 o 
   5   1  10      173.59      175.44      7.91 o 
   6   1  10        6.30       12.02      3.35 o 
   7   1  10        0.07        3.50      3.13 o 
   8   1  10        0.89        5.12      3.59 o 
   9   1  10        3.59        0.92      3.39 o 
  10   1  10       31.20       38.09      5.37 o 
 -18   2  10       17.78       15.22      4.64 o 
 -17   2  10       35.37       38.03      5.10 o 
 -16   2  10        3.56       -0.15      3.25 o 
 -15   2  10        4.54        1.88      3.18 o 
 -14   2  10      175.76      170.18      5.86 o 
 -13   2  10      110.75       98.34      4.29 o 
 -12   2  10       62.73       60.96      3.42 o 
 -11   2  10       44.18       42.74      2.49 o 
 -10   2  10      308.24      282.80      5.39 o 
  -9   2  10      410.57      411.36      6.69 o 
  -8   2  10       70.80       72.24      2.76 o 
  -7   2  10      197.96      192.10      4.08 o 
  -6   2  10      827.79      859.86     11.48 o 
  -5   2  10      326.68      317.37      5.16 o 
  -4   2  10      429.41      427.85      6.05 o 
  -3   2  10      225.04      233.02      4.84 o 
  -2   2  10       60.77       61.27      2.34 o 
  -1   2  10       19.35       22.44      1.77 o 
   0   2  10       86.78      100.49      3.12 o 
   1   2  10       41.38       36.78      2.44 o 
   2   2  10        0.82        1.45      1.74 o 
   3   2  10       90.80       86.61      4.32 o 
   4   2  10       11.59        8.77      3.27 o 
   5   2  10       20.88       15.28      3.38 o 
   6   2  10        0.06       -0.95      2.93 o 
   7   2  10        1.57        3.98      3.34 o 
   8   2  10        1.05       -0.21      3.12 o 
   9   2  10        8.80       11.88      3.95 o 
  10   2  10       10.54       16.20      6.65 o 
 -18   3  10       27.90       32.97      4.44 o 
 -17   3  10        2.78       -1.83      2.82 o 
 -16   3  10        6.69        4.23      2.96 o 
 -15   3  10        0.48       -1.35      2.51 o 
 -14   3  10       54.20       52.13      3.45 o 
 -13   3  10       24.79       32.73      2.82 o 
 -12   3  10        8.88        9.26      1.97 o 
 -11   3  10      214.62      223.11      5.90 o 
 -10   3  10        1.81        1.92      1.70 o 
  -9   3  10      335.64      327.32      5.14 o 
  -8   3  10      534.08      542.99      8.86 o 
  -7   3  10      254.84      247.90      4.68 o 
  -6   3  10      198.88      192.20      3.61 o 
  -5   3  10      648.66      645.86      8.36 o 
  -4   3  10       44.38       45.98      1.84 o 
  -3   3  10        0.10       -0.81      0.81 o 
  -2   3  10        6.17        5.65      1.47 o 
  -1   3  10       46.52       43.96      2.38 o 
   0   3  10        9.67        8.36      1.67 o 
   1   3  10      158.72      157.16      4.35 o 
   2   3  10      124.65      123.44      4.37 o 
   3   3  10      145.51      152.28      5.58 o 
   4   3  10       27.18       33.20      3.91 o 
   5   3  10      113.33      114.58      6.11 o 
   6   3  10        0.55        1.47      3.20 o 
   7   3  10        5.60        5.57      3.33 o 
   8   3  10        0.50        6.04      3.42 o 
   9   3  10        2.75        2.36      3.60 o 
 -17   4  10      154.00      185.00      7.40 o 
 -16   4  10        0.48        4.26      2.65 o 
 -15   4  10       10.68       13.14      3.59 o 
 -14   4  10       47.36       54.22      3.21 o 
 -13   4  10       93.81       99.27      3.73 o 
 -12   4  10      153.64      138.18      5.38 o 
 -11   4  10      215.47      204.75      6.18 o 
 -10   4  10      816.16      762.52     14.24 o 
  -9   4  10       39.59       35.99      3.61 o 
  -8   4  10      441.16      455.42      7.92 o 
  -7   4  10      425.75      410.08      7.15 o 
  -6   4  10      408.79      392.19      8.10 o 
  -5   4  10      469.73      475.34      8.65 o 
  -4   4  10        8.67        7.15      1.60 o 
  -3   4  10      307.61      307.33      7.43 o 
  -2   4  10        4.40        2.62      1.27 o 
  -1   4  10       52.28       52.64      2.65 o 
   0   4  10       44.73       43.70      2.43 o 
   1   4  10        2.05       -0.96      1.69 o 
   2   4  10       20.29       17.58      2.40 o 
   3   4  10        5.71       -1.03      3.64 o 
   4   4  10       37.33       30.37      3.76 o 
   5   4  10       43.13       39.04      4.40 o 
   6   4  10      240.69      240.67      8.98 o 
   7   4  10       13.82        7.66      3.46 o 
   8   4  10        1.94       -0.58      3.43 o 
   9   4  10       30.92       25.04      4.75 o 
 -16   5  10       29.50       30.83      5.57 o 
 -15   5  10       18.11       19.06      5.33 o 
 -14   5  10        9.85        5.88      2.66 o 
 -13   5  10        0.21       -1.05      2.14 o 
 -12   5  10        8.97        6.39      2.21 o 
 -11   5  10      365.31      363.51      8.48 o 
 -10   5  10        4.09        3.69      1.73 o 
  -9   5  10        4.33       -0.39      4.50 o 
  -8   5  10       43.58       45.24      6.18 o 
  -7   5  10       36.13       32.96      4.34 o 
  -6   5  10      456.29      497.62     13.90 o 
  -5   5  10        6.95        3.67      2.83 o 
  -4   5  10       26.12       21.58      1.83 o 
  -3   5  10      480.23      459.83      8.25 o 
  -2   5  10       62.46       66.36      3.27 o 
  -1   5  10      711.93      697.88     10.00 o 
   0   5  10       27.25       24.05      2.34 o 
   1   5  10      232.39      237.89      5.95 o 
   2   5  10        8.03       15.52      2.68 o 
   3   5  10        6.79        2.99      2.69 o 
   4   5  10       96.90      101.60      5.92 o 
   5   5  10       75.92       66.15      5.08 o 
   6   5  10       56.61       57.89      5.22 o 
   7   5  10        2.34        2.46      3.92 o 
   8   5  10        1.49        0.66      3.76 o 
 -15   6  10        5.47        1.64      3.42 o 
 -14   6  10        2.06        3.22      3.93 o 
 -13   6  10        1.29        2.49      2.27 o 
 -12   6  10       47.99       46.45      3.18 o 
 -11   6  10        0.07       -0.23      2.01 o 
 -10   6  10      154.73      146.50     10.07 o 
  -9   6  10     1958.99     1953.93     49.27 o 
  -8   6  10       53.20       47.21      7.01 o 
  -7   6  10     1497.34     1471.06     42.99 o 
  -6   6  10       17.53       15.21      4.25 o 
  -5   6  10      123.46      116.44      9.69 o 
  -4   6  10       27.62       21.56      3.78 o 
  -3   6  10       10.26        6.80      1.96 o 
  -2   6  10       45.76       46.19      3.49 o 
  -1   6  10        9.17        8.14      2.52 o 
   0   6  10        5.00        4.18      1.89 o 
   1   6  10      360.50      344.46      8.09 o 
   2   6  10       32.64       30.22      4.40 o 
   3   6  10        0.99       -1.65      3.74 o 
   4   6  10        3.55        0.29      2.96 o 
   5   6  10       19.41       22.42      4.53 o 
   6   6  10       18.61       20.99      4.72 o 
   7   6  10       21.76       14.79      6.10 o 
 -14   7  10       36.22       40.94      8.09 o 
 -13   7  10       37.29       41.00      3.37 o 
 -12   7  10       32.76       31.87      2.71 o 
 -11   7  10        9.48       10.68      1.85 o 
 -10   7  10       18.47       14.08      6.23 o 
  -9   7  10       68.58       86.07      8.46 o 
  -8   7  10     1171.63     1190.23     34.04 o 
  -7   7  10       33.79       38.07      8.42 o 
  -6   7  10      141.45      132.73      9.64 o 
  -5   7  10      114.99      122.77      9.05 o 
  -4   7  10       23.13       24.64      4.43 o 
  -3   7  10        1.60       -0.83      2.80 o 
  -2   7  10       24.39       22.43      2.69 o 
  -1   7  10       20.08       11.69      3.13 o 
   0   7  10      120.93      109.40      6.20 o 
   1   7  10       50.93       54.44      3.48 o 
   2   7  10        5.50        5.69      2.77 o 
   3   7  10       71.66       68.02      5.30 o 
   4   7  10        7.58        6.36      3.50 o 
   5   7  10       26.87       33.06      4.92 o 
   6   7  10        9.43       14.46      4.87 o 
 -13   8  10       13.05       12.22      3.36 o 
 -12   8  10       88.14       96.00      4.78 o 
 -11   8  10       49.44       52.27      8.09 o 
 -10   8  10       40.70       40.31     13.91 o 
  -9   8  10       22.18       10.34      5.39 o 
  -8   8  10      252.17      304.23     15.10 o 
  -7   8  10       77.11       93.65      8.87 o 
  -6   8  10       69.96       59.62      7.71 o 
  -5   8  10       82.05       70.27      7.94 o 
  -4   8  10       86.90       99.73      8.81 o 
  -3   8  10       23.51       23.27      6.15 o 
  -2   8  10      172.87      166.68      6.48 o 
  -1   8  10       12.73       20.16      3.32 o 
   0   8  10      141.23      142.68      8.33 o 
   1   8  10        6.68        9.82      3.70 o 
   2   8  10      140.25      142.68     11.35 o 
   3   8  10        0.74       -1.10      2.81 o 
   4   8  10       32.05       39.90      4.74 o 
 -10   9  10        3.42        0.02      6.65 o 
  -9   9  10       98.17      101.59      9.85 o 
  -8   9  10        0.00       -3.99      6.82 o 
  -7   9  10        1.09        1.96      4.77 o 
  -6   9  10       33.46       38.90     13.55 o 
  -5   9  10      196.74      202.12     12.43 o 
  -4   9  10       73.68       83.65      8.76 o 
  -3   9  10        4.81        1.15      4.69 o 
  -2   9  10       34.46       34.15      5.66 o 
  -1   9  10        7.01       11.02      3.19 o 
   0   9  10        1.69       -1.12      3.05 o 
   1   9  10       38.83       45.29      7.60 o 
   2   9  10        2.94        6.60      5.44 o 
  -5  10  10        1.99       -0.16      5.19 o 
  -4  10  10        3.96        2.01      6.38 o 
 -18   1  11        0.11       -1.35      3.59 o 
 -17   1  11       20.75       21.65      4.51 o 
 -16   1  11        6.30        4.06      3.42 o 
 -15   1  11       11.82        9.19      3.08 o 
 -14   1  11       36.95       38.35      3.82 o 
 -13   1  11      176.59      174.04      6.09 o 
 -12   1  11        2.77        4.97      2.04 o 
 -11   1  11      244.09      223.23      5.51 o 
 -10   1  11       72.27       71.94      3.35 o 
  -9   1  11       87.76       83.06      2.91 o 
  -8   1  11       53.59       58.49      2.45 o 
  -7   1  11      308.66      303.52      5.63 o 
  -6   1  11      111.45      107.55      3.26 o 
  -5   1  11       10.27       14.53      1.56 o 
  -4   1  11      195.94      205.10      4.26 o 
  -3   1  11       46.17       40.80      2.27 o 
  -2   1  11       23.89       25.14      2.05 o 
  -1   1  11      290.68      299.49      6.02 o 
   0   1  11       40.05       46.28      2.65 o 
   1   1  11       13.89       16.05      3.40 o 
   2   1  11      175.48      182.52      6.82 o 
   3   1  11       10.42        9.92      3.06 o 
   4   1  11       16.37       16.29      3.54 o 
   5   1  11       38.53       41.63      6.75 o 
   6   1  11        0.66       -2.51      2.95 o 
   7   1  11       28.76       28.40      4.46 o 
   8   1  11       18.77       16.78      4.36 o 
   9   1  11       10.38        7.66      4.12 o 
 -18   2  11       55.71       55.76      5.89 o 
 -17   2  11      135.25      162.13      9.96 o 
 -16   2  11        4.95        1.77      3.23 o 
 -15   2  11       62.01       61.25      6.90 o 
 -14   2  11       76.00       70.01      5.27 o 
 -13   2  11       48.23       45.16      3.26 o 
 -12   2  11       82.60       60.18      3.42 o 
 -11   2  11      127.60      140.67      4.67 o 
 -10   2  11       93.08       95.68      3.66 o 
  -9   2  11       71.08       68.15      2.60 o 
  -8   2  11      239.24      264.98      5.09 o 
  -7   2  11      652.96      607.30      8.89 o 
  -6   2  11       40.16       37.62      2.57 o 
  -5   2  11      303.41      292.70      4.87 o 
  -4   2  11      107.49      104.29      2.71 o 
  -3   2  11      204.61      201.51      4.26 o 
  -2   2  11      363.04      348.45      8.75 o 
  -1   2  11        8.25        7.74      1.63 o 
   0   2  11        6.92        2.32      1.83 o 
   1   2  11        0.04        1.02      1.95 o 
   2   2  11       51.03       52.60      4.22 o 
   3   2  11       36.95       43.91      4.44 o 
   4   2  11        2.13        2.97      2.87 o 
   5   2  11      117.48      107.61      6.19 o 
   6   2  11        1.62       -1.34      2.98 o 
   7   2  11        1.22       -1.74      3.11 o 
   8   2  11        0.73       -1.65      3.54 o 
   9   2  11       11.88       12.09      4.85 o 
 -18   3  11        2.25        1.54      7.42 o 
 -17   3  11       31.73       29.81      5.12 o 
 -16   3  11       28.86       25.04      4.26 o 
 -15   3  11       20.58       27.88      4.00 o 
 -14   3  11       28.21       32.77      3.33 o 
 -13   3  11        3.78        5.90      2.84 o 
 -12   3  11       96.85       99.18      5.90 o 
 -11   3  11      494.73      466.38      8.69 o 
 -10   3  11      130.54      129.58      4.19 o 
  -9   3  11       53.02       56.45      2.33 o 
  -8   3  11       21.45       17.56      1.54 o 
  -7   3  11      324.89      332.96      5.97 o 
  -6   3  11       90.23       92.02      2.62 o 
  -5   3  11      804.80      835.24     10.11 o 
  -4   3  11      382.87      378.58      7.01 o 
  -3   3  11        4.94        2.83      1.38 o 
  -2   3  11       13.63       11.64      1.70 o 
  -1   3  11      117.63      134.59      4.92 o 
   0   3  11      234.45      233.24      5.77 o 
   1   3  11       16.50       13.91      2.52 o 
   2   3  11       63.54       47.90      4.09 o 
   3   3  11       65.12       61.96      4.82 o 
   4   3  11        0.17       -2.61      2.61 o 
   5   3  11       57.37       57.88      5.13 o 
   6   3  11       37.82       35.74      5.47 o 
   7   3  11        2.00        4.32      3.46 o 
   8   3  11       19.59       22.66      4.45 o 
 -17   4  11        5.96        3.06      2.97 o 
 -16   4  11        9.91        6.45      2.78 o 
 -15   4  11       43.81       36.50      3.34 o 
 -14   4  11       10.16       13.09      2.17 o 
 -13   4  11        1.05        0.99      2.27 o 
 -12   4  11       59.44       52.11      4.36 o 
 -11   4  11      267.38      278.22      8.14 o 
 -10   4  11      415.61      380.13      8.71 o 
  -9   4  11        3.81        1.23      2.42 o 
  -8   4  11     1007.24      978.18     20.55 o 
  -7   4  11      473.43      445.37      9.40 o 
  -6   4  11      858.91      848.87     15.71 o 
  -5   4  11       92.88       86.62      3.65 o 
  -4   4  11        3.87        3.70      1.60 o 
  -3   4  11      235.39      243.55      4.72 o 
  -2   4  11       27.11       19.22      1.80 o 
  -1   4  11      542.21      533.62      8.57 o 
   0   4  11       43.85       46.56      3.21 o 
   1   4  11      106.14       96.64      4.32 o 
   2   4  11      116.02      102.28      5.33 o 
   3   4  11      108.71       96.27      5.42 o 
   4   4  11      111.61      115.19      6.17 o 
   5   4  11       13.03       11.34      3.52 o 
   6   4  11        0.11       -2.96      2.96 o 
   7   4  11       14.05       12.20      3.98 o 
   8   4  11        3.49        8.27      4.01 o 
 -16   5  11       61.00       62.18      6.24 o 
 -15   5  11       25.12       19.41      3.35 o 
 -14   5  11       12.37       11.84      2.78 o 
 -13   5  11        7.78        2.71      2.28 o 
 -12   5  11      121.83      113.07      5.33 o 
 -11   5  11        0.12        1.42      2.50 o 
 -10   5  11       75.51       73.22      4.15 o 
  -9   5  11       46.92       45.56      2.62 o 
  -8   5  11       89.37       74.97      7.48 o 
  -7   5  11      846.63      848.83     25.56 o 
  -6   5  11        0.59       -1.86      1.86 o 
  -5   5  11       65.14       62.50      9.33 o 
  -4   5  11      116.19      121.51      4.55 o 
  -3   5  11       72.84       72.72      6.26 o 
  -2   5  11      303.34      295.58      6.04 o 
  -1   5  11      143.58      132.61      5.05 o 
   0   5  11      108.59      121.80      5.25 o 
   1   5  11       24.24       16.29      3.72 o 
   2   5  11       52.65       44.12      4.70 o 
   3   5  11       35.96       29.99      4.79 o 
   4   5  11       44.00       40.16      5.17 o 
   5   5  11        0.05       -1.29      3.48 o 
   6   5  11       37.60       44.87      5.88 o 
   7   5  11       11.38        8.60      4.51 o 
 -15   6  11        0.32       -1.32      2.70 o 
 -14   6  11       16.83       19.84      3.13 o 
 -13   6  11       48.84       51.09      3.56 o 
 -12   6  11       21.38       29.05      3.45 o 
 -11   6  11      205.04      200.03      8.68 o 
 -10   6  11        2.62        2.67      2.77 o 
  -9   6  11       56.33       61.33      7.36 o 
  -8   6  11       61.08       86.17     10.11 o 
  -7   6  11      311.35      342.73     38.98 o 
  -6   6  11       26.71       22.80      7.74 o 
  -5   6  11       52.34       62.13      7.17 o 
  -4   6  11       14.78       10.14      4.69 o 
  -3   6  11        2.18        2.64      2.37 o 
  -2   6  11      163.81      174.75      7.28 o 
  -1   6  11        0.49       -0.53      4.03 o 
   0   6  11       71.49       66.79      4.39 o 
   1   6  11       20.27       22.46      3.05 o 
   2   6  11       20.50       20.29      3.67 o 
   3   6  11        0.69       -1.55      3.09 o 
   4   6  11       29.93       30.03      5.34 o 
   5   6  11       12.82       14.07      4.26 o 
   6   6  11        0.02        0.04      3.85 o 
 -14   7  11        1.07        1.27      2.28 o 
 -13   7  11       18.78       22.89      4.06 o 
 -12   7  11        0.65       -0.33      2.93 o 
 -11   7  11       36.42       34.51      3.03 o 
 -10   7  11       68.67       71.68     22.03 o 
  -9   7  11       60.14       60.62      7.69 o 
  -8   7  11      145.14      144.98     29.83 o 
  -7   7  11        4.48       -4.52      6.15 o 
  -6   7  11       43.23       21.15      6.38 o 
  -5   7  11        0.90       -0.41      4.64 o 
  -4   7  11        0.02       -1.48      2.88 o 
  -3   7  11      101.75      119.36      6.53 o 
  -2   7  11       70.44       72.56      4.61 o 
  -1   7  11       28.78       28.82      5.60 o 
   0   7  11       10.29        4.02      6.02 o 
   1   7  11       65.96       66.14      4.00 o 
   2   7  11       15.50       24.03      3.74 o 
   3   7  11      108.05      120.28      7.07 o 
   4   7  11        2.26       -0.40      3.36 o 
   5   7  11       47.70       46.83     11.00 o 
 -12   8  11       18.27       17.68      2.29 o 
 -11   8  11       24.39       31.66      7.08 o 
 -10   8  11        0.01       -1.05      4.57 o 
  -9   8  11        4.40        2.95      5.40 o 
  -8   8  11       69.70       69.27      8.51 o 
  -7   8  11        0.86        1.07      5.05 o 
  -6   8  11      280.94      306.43     22.31 o 
  -5   8  11       13.62        8.03      7.05 o 
  -4   8  11       15.04       12.26      5.06 o 
  -3   8  11       46.21       51.01      6.89 o 
  -2   8  11        0.03        1.55      2.71 o 
  -1   8  11       60.85       65.82      5.46 o 
   0   8  11        0.06       -1.09      3.35 o 
   1   8  11        5.80        9.34      5.39 o 
   2   8  11        3.03        2.70      4.59 o 
   3   8  11        0.01        4.95      5.38 o 
  -9   9  11        0.00       -3.48      4.64 o 
  -8   9  11       66.71       76.10      9.04 o 
  -7   9  11       62.38       53.93      8.17 o 
  -6   9  11      150.91      167.84     11.82 o 
  -5   9  11        6.00        6.43      5.73 o 
  -4   9  11        8.65       13.56      5.63 o 
  -3   9  11        1.17        6.38      2.95 o 
  -2   9  11       47.77       58.85      5.42 o 
  -1   9  11        3.78        2.38      3.11 o 
   0   9  11        7.88       13.16      4.72 o 
 -18   0  12      134.31      150.32     14.47 o 
 -17   0  12       27.43       24.23      8.12 o 
 -16   0  12        0.04        0.77      4.00 o 
 -15   0  12       20.24       17.74      7.07 o 
 -14   0  12        4.15        1.04      3.52 o 
 -13   0  12      288.02      306.47     12.38 o 
 -12   0  12      258.38      239.55     10.67 o 
 -11   0  12      977.78      949.57     20.59 o 
 -10   0  12        6.02        0.27      2.31 o 
  -9   0  12      169.40      160.47      9.83 o 
  -8   0  12      125.66      133.89      7.24 o 
  -7   0  12      688.01      687.44     15.18 o 
  -6   0  12      100.65      111.42      4.66 o 
  -5   0  12        1.09       -1.59      1.59 o 
  -4   0  12       50.91       44.05      3.78 o 
  -3   0  12      188.22      180.36      6.98 o 
  -2   0  12       25.01       27.83      3.61 o 
  -1   0  12      333.28      302.95      9.61 o 
   0   0  12       31.29       26.78      6.02 o 
   1   0  12      207.68      188.12     18.84 o 
   2   0  12        6.05        6.67      4.20 o 
   3   0  12      413.98      424.21     16.35 o 
   4   0  12       46.46       56.61      8.79 o 
   5   0  12       64.31       59.69      7.51 o 
   6   0  12      182.52      205.21     15.64 o 
   7   0  12       30.66       33.03      6.87 o 
   8   0  12        2.95        4.94      5.42 o 
 -18   1  12        5.74        8.80      4.16 o 
 -17   1  12       39.00       42.25      5.34 o 
 -16   1  12       10.80       13.44      4.02 o 
 -15   1  12        2.02        2.15      3.06 o 
 -14   1  12        7.16        6.50      2.79 o 
 -13   1  12        0.51        2.08      2.32 o 
 -12   1  12       80.27       88.17      4.11 o 
 -11   1  12        7.98        9.76      2.22 o 
 -10   1  12      162.73      161.11      4.68 o 
  -9   1  12       41.47       35.44      2.68 o 
  -8   1  12      172.74      179.36      4.37 o 
  -7   1  12       77.15       77.08      2.90 o 
  -6   1  12       42.32       36.86      2.25 o 
  -5   1  12       26.80       33.81      2.09 o 
  -4   1  12      341.85      368.00      6.26 o 
  -3   1  12      241.85      248.18      6.88 o 
  -2   1  12       29.45       24.60      2.23 o 
  -1   1  12        5.86        3.33      1.99 o 
   0   1  12       62.82       75.43      4.05 o 
   1   1  12        7.31        5.14      2.70 o 
   2   1  12       27.23       23.53      3.62 o 
   3   1  12        3.50        0.76      2.82 o 
   4   1  12       86.49       87.73     10.81 o 
   5   1  12        1.33        0.14      3.13 o 
   6   1  12        0.49       -0.18      4.00 o 
   7   1  12       10.23       12.29      4.11 o 
   8   1  12        2.32        4.55      3.90 o 
 -18   2  12        7.11        4.26      4.01 o 
 -17   2  12        0.43        3.43      3.67 o 
 -16   2  12        4.10        2.63      3.42 o 
 -15   2  12        2.29       -0.91      4.34 o 
 -14   2  12       13.90       14.73      3.55 o 
 -13   2  12       15.92       25.06      3.13 o 
 -12   2  12       79.40       74.12      3.69 o 
 -11   2  12       20.68       17.53      2.58 o 
 -10   2  12      210.29      180.27      7.37 o 
  -9   2  12        5.09        6.58      1.70 o 
  -8   2  12       71.92       70.84      3.96 o 
  -7   2  12        0.57        0.04      1.35 o 
  -6   2  12      174.77      182.94      4.33 o 
  -5   2  12        1.28        1.81      1.42 o 
  -4   2  12        0.45       -0.07      1.31 o 
  -3   2  12       12.10       14.74      2.13 o 
  -2   2  12       90.60       84.76      3.51 o 
  -1   2  12        1.28       -1.84      1.84 o 
   0   2  12       90.95       82.16      4.21 o 
   1   2  12       24.43       25.90      3.53 o 
   2   2  12        0.03        0.76      2.79 o 
   3   2  12       56.98       47.70      4.63 o 
   4   2  12       22.77       23.19      5.27 o 
   5   2  12        6.41        8.83      3.58 o 
   6   2  12       42.40       49.11      5.32 o 
   7   2  12       10.34        0.69      3.51 o 
   8   2  12       17.89       21.49      9.73 o 
 -17   3  12        9.50        7.96      3.76 o 
 -16   3  12       15.27       12.84      3.57 o 
 -15   3  12       52.63       64.10      5.07 o 
 -14   3  12        2.61        1.30      2.28 o 
 -13   3  12       22.19       19.97      2.78 o 
 -12   3  12       41.54       45.93      3.30 o 
 -11   3  12       34.33       30.55      2.78 o 
 -10   3  12       27.00       27.22      3.35 o 
  -9   3  12      134.61      128.43      3.49 o 
  -8   3  12       89.76       82.44      2.86 o 
  -7   3  12     1055.76     1040.75     14.59 o 
  -6   3  12        4.94       -0.30      1.47 o 
  -5   3  12      231.05      226.34      4.79 o 
  -4   3  12       13.99        4.11      1.40 o 
  -3   3  12        5.20        3.65      1.68 o 
  -2   3  12        2.70        4.11      1.99 o 
  -1   3  12       39.15       36.47      3.04 o 
   0   3  12      159.53      176.54      5.92 o 
   1   3  12        1.80       -1.79      2.40 o 
   2   3  12       40.00       47.61      4.35 o 
   3   3  12       62.69       51.77      4.67 o 
   4   3  12        2.76        3.00      3.16 o 
   5   3  12        5.15        0.57      3.11 o 
   6   3  12        1.21        3.38      3.49 o 
   7   3  12        5.21        3.88      3.72 o 
 -17   4  12       50.70       48.88      8.16 o 
 -16   4  12       66.50       80.09      9.04 o 
 -15   4  12       14.80        4.41      4.94 o 
 -14   4  12        3.93        7.03      3.16 o 
 -13   4  12      149.91      157.84      7.29 o 
 -12   4  12       52.78       60.71      4.82 o 
 -11   4  12       95.86       94.94      5.47 o 
 -10   4  12       26.04       20.66      4.98 o 
  -9   4  12      100.15       96.56      7.59 o 
  -8   4  12       32.89       20.97      4.25 o 
  -7   4  12       76.98       65.54      5.67 o 
  -6   4  12       16.67       13.52      3.33 o 
  -5   4  12       41.21       40.17      3.45 o 
  -4   4  12        6.47        4.68      1.50 o 
  -3   4  12      253.15      259.87      5.03 o 
  -2   4  12       22.79       21.95      2.51 o 
  -1   4  12       34.41       37.25      2.99 o 
   0   4  12        8.40        2.54      2.17 o 
   1   4  12        0.33       -0.50      2.49 o 
   2   4  12       32.59       35.64      5.95 o 
   3   4  12      138.64      153.63      6.93 o 
   4   4  12        0.21       -2.93      2.93 o 
   5   4  12       30.46       30.15      8.75 o 
   6   4  12       12.95       13.68      4.59 o 
   7   4  12        6.11        1.77      7.72 o 
 -16   5  12        9.30       14.16      5.18 o 
 -15   5  12        6.70        2.82      2.76 o 
 -14   5  12       23.89       21.44      3.20 o 
 -13   5  12        0.17        3.39      2.38 o 
 -12   5  12        0.36       -0.78      2.28 o 
 -11   5  12        5.54        5.85      2.15 o 
 -10   5  12       48.68       51.08      3.93 o 
  -9   5  12        0.13        0.25      3.16 o 
  -8   5  12        9.76       12.04      2.68 o 
  -7   5  12      505.35      503.41     12.65 o 
  -6   5  12       67.96       64.42      5.09 o 
  -5   5  12      392.37      376.77     10.66 o 
  -4   5  12       19.05       15.25      2.87 o 
  -3   5  12      216.77      218.25      9.48 o 
  -2   5  12       35.39       35.17      2.97 o 
  -1   5  12        0.02       -0.17      2.29 o 
   0   5  12       67.25       58.57      4.02 o 
   1   5  12        6.33        3.78      3.51 o 
   2   5  12        0.22        0.41      4.21 o 
   3   5  12        0.32        0.69      3.34 o 
   4   5  12       58.26       49.09      6.58 o 
   5   5  12        0.59        1.95      3.83 o 
   6   5  12        0.21       -2.01      3.79 o 
 -15   6  12        6.46        9.05      3.06 o 
 -14   6  12        4.42        5.62      5.06 o 
 -13   6  12       34.66       41.35      3.49 o 
 -12   6  12        6.33        4.53      2.15 o 
 -11   6  12        6.63        6.34      1.98 o 
 -10   6  12      108.42       89.39      5.64 o 
  -9   6  12        6.88       13.60      5.32 o 
  -8   6  12        0.78        4.49      4.51 o 
  -7   6  12       35.44       36.81      6.46 o 
  -6   6  12       10.15        7.81      2.33 o 
  -5   6  12        4.51       -2.36      2.36 o 
  -4   6  12        0.00       -0.70      2.26 o 
  -3   6  12       18.30       20.04      5.35 o 
  -2   6  12        0.75       -2.55      2.55 o 
  -1   6  12        2.24        3.75      3.07 o 
   0   6  12       77.28       69.81      4.13 o 
   1   6  12       12.47       14.19      3.52 o 
   2   6  12       22.94       22.95      5.50 o 
   3   6  12       56.87       63.65      5.86 o 
   4   6  12       61.17       71.76      6.40 o 
   5   6  12        1.25        6.04      3.90 o 
 -13   7  12       14.17       17.87      5.42 o 
 -12   7  12        8.78        6.97      1.98 o 
 -11   7  12        0.00       -0.21      1.47 o 
 -10   7  12      128.88      166.47     11.46 o 
  -9   7  12        6.22        9.45      5.38 o 
  -8   7  12        8.69       -0.31      4.90 o 
  -7   7  12       71.78       86.40     16.80 o 
  -6   7  12        0.10       -2.39      4.19 o 
  -5   7  12        2.30       -0.03      2.30 o 
  -4   7  12       65.09       68.35      4.33 o 
  -3   7  12       41.91       39.88      7.06 o 
  -2   7  12       85.41       90.23      5.33 o 
  -1   7  12       31.24       32.51      4.50 o 
   0   7  12        5.88       10.93      3.74 o 
   1   7  12       23.59       25.95      3.52 o 
   2   7  12       20.11       28.07      7.39 o 
   3   7  12        3.51        2.54      3.51 o 
 -11   8  12       16.79       14.08      7.35 o 
 -10   8  12        4.67        3.02      5.68 o 
  -9   8  12       29.49       30.74      6.86 o 
  -8   8  12       69.73       60.31     15.78 o 
  -7   8  12        7.03        3.92      5.39 o 
  -6   8  12       20.94       27.88      6.74 o 
  -5   8  12        4.86        1.21      4.18 o 
  -4   8  12      114.56      112.70      6.00 o 
  -3   8  12        3.83       -1.46      2.90 o 
  -2   8  12       79.37       76.07      5.51 o 
  -1   8  12        0.33        2.28      3.30 o 
   0   8  12        3.00        3.59      5.38 o 
   1   8  12        4.04        5.16      5.03 o 
  -7   9  12        7.59       12.61      6.28 o 
  -6   9  12       10.15       12.11      6.09 o 
  -5   9  12       14.37       15.59      3.06 o 
  -4   9  12        5.89        7.49      3.02 o 
  -3   9  12        1.45        4.17      3.29 o 
 -18   1  13        3.09        8.56      7.72 o 
 -17   1  13      113.22      133.70      7.78 o 
 -16   1  13       18.11       19.97      4.21 o 
 -15   1  13        3.15        0.61      3.06 o 
 -14   1  13       29.99       26.92      4.17 o 
 -13   1  13        1.97       -2.24      2.24 o 
 -12   1  13      357.67      363.87      8.47 o 
 -11   1  13      213.91      172.24      5.63 o 
 -10   1  13      723.87      650.39     12.05 o 
  -9   1  13       74.44       68.33      3.58 o 
  -8   1  13      278.20      266.65      6.70 o 
  -7   1  13      126.12      126.68      4.21 o 
  -6   1  13       86.55       84.58      3.20 o 
  -5   1  13      258.18      265.57      5.80 o 
  -4   1  13      956.37      934.02     14.43 o 
  -3   1  13      481.61      463.19     11.99 o 
  -2   1  13       79.75       85.33      5.70 o 
  -1   1  13      138.55      128.21      5.81 o 
   0   1  13      464.96      484.21     12.12 o 
   1   1  13       21.00       22.99      3.77 o 
   2   1  13        4.04        4.13      2.96 o 
   3   1  13        5.21        8.22      3.21 o 
   4   1  13       30.08       30.65      4.41 o 
   5   1  13       36.28       43.01      5.09 o 
   6   1  13        5.73        5.72      3.63 o 
   7   1  13       19.42       21.33      4.72 o 
 -17   2  13        0.43        0.64      3.57 o 
 -16   2  13       49.83       50.93      5.32 o 
 -15   2  13       91.49       78.88      5.81 o 
 -14   2  13      116.89      112.09      6.41 o 
 -13   2  13      230.60      221.29      8.49 o 
 -12   2  13       14.09       14.71      2.71 o 
 -11   2  13      285.78      282.96      7.87 o 
 -10   2  13       10.67       15.28      2.31 o 
  -9   2  13      161.33      166.57      5.17 o 
  -8   2  13       20.78       24.03      3.22 o 
  -7   2  13       14.80       17.00      2.28 o 
  -6   2  13     1021.77     1022.20     16.63 o 
  -5   2  13      502.18      500.23      9.23 o 
  -4   2  13       36.99       36.26      3.31 o 
  -3   2  13      237.19      254.80      6.81 o 
  -2   2  13      164.17      166.60      5.57 o 
  -1   2  13       69.70       72.36      4.12 o 
   0   2  13       13.93       14.65      3.21 o 
   1   2  13      188.62      217.12      8.07 o 
   2   2  13        4.91        9.90      3.34 o 
   3   2  13       56.94       63.64      7.00 o 
   4   2  13       61.34       60.51      6.20 o 
   5   2  13       63.92       42.53      5.21 o 
   6   2  13       15.97        9.02      4.11 o 
 -17   3  13        1.83       -1.45      3.26 o 
 -16   3  13        0.19       -1.88      4.16 o 
 -15   3  13        0.01       -1.61      2.82 o 
 -14   3  13       84.34       96.99      5.79 o 
 -13   3  13      140.70      153.48      5.69 o 
 -12   3  13      233.08      230.58      6.78 o 
 -11   3  13        0.14       -0.25      3.03 o 
 -10   3  13       49.39       38.76      3.07 o 
  -9   3  13       29.97       33.65      3.92 o 
  -8   3  13        1.30        2.76      1.93 o 
  -7   3  13      509.38      500.13     10.69 o 
  -6   3  13       92.62       87.04      3.88 o 
  -5   3  13       71.29       66.51      3.21 o 
  -4   3  13       13.66        9.11      2.05 o 
  -3   3  13       68.03       60.90      3.50 o 
  -2   3  13      145.39      132.42      5.02 o 
  -1   3  13      385.28      371.36      8.81 o 
   0   3  13        1.37        2.26      2.75 o 
   1   3  13       35.20       35.96      4.04 o 
   2   3  13       80.78       80.52      5.39 o 
   3   3  13       12.43       10.37      3.56 o 
   4   3  13       16.88       17.50      3.91 o 
   5   3  13        0.12       -1.21      3.12 o 
   6   3  13        0.10       -1.72      3.46 o 
 -16   4  13       10.05        3.29      5.28 o 
 -15   4  13        0.18       -4.22      4.22 o 
 -14   4  13        0.10       -2.54      2.86 o 
 -13   4  13       24.68       17.28      3.57 o 
 -12   4  13       32.03       33.24      7.52 o 
 -11   4  13      210.17      203.30      8.23 o 
 -10   4  13       24.41       16.19      3.21 o 
  -9   4  13       38.41       33.73      3.78 o 
  -8   4  13      173.35      158.49     12.77 o 
  -7   4  13       39.15       44.74      4.08 o 
  -6   4  13       87.77       82.74      5.14 o 
  -5   4  13      187.96      194.57      6.31 o 
  -4   4  13        0.01       -1.78      1.78 o 
  -3   4  13       92.61       89.49      3.81 o 
  -2   4  13      207.03      204.73      6.85 o 
  -1   4  13      168.18      174.38      6.68 o 
   0   4  13        4.39        1.14      3.62 o 
   1   4  13       34.27       27.49      4.37 o 
   2   4  13        7.64       10.34      3.85 o 
   3   4  13        4.56        0.46      3.59 o 
   4   4  13       23.14       18.90      5.05 o 
   5   4  13       17.05        6.39      7.04 o 
 -15   5  13       33.24       33.56      7.11 o 
 -14   5  13        0.11       -0.59      3.86 o 
 -13   5  13       61.21       66.60      7.87 o 
 -12   5  13       27.45       31.32      3.95 o 
 -11   5  13        3.86        4.47      3.13 o 
 -10   5  13      189.49      171.82     12.01 o 
  -9   5  13       75.18       70.25      4.67 o 
  -8   5  13      363.87      362.10     20.59 o 
  -7   5  13        1.62       -0.15      2.54 o 
  -6   5  13       52.57       57.59      4.40 o 
  -5   5  13      118.63      111.57      5.48 o 
  -4   5  13       28.71       32.14      3.62 o 
  -3   5  13        5.40        6.69      4.65 o 
  -2   5  13       11.99        8.11      1.84 o 
  -1   5  13        0.42       -2.23      2.23 o 
   0   5  13        8.04        6.29      3.17 o 
   1   5  13       15.42       20.00      4.21 o 
   2   5  13       22.68       24.90      4.53 o 
   3   5  13        2.35        1.51      3.60 o 
   4   5  13        0.01        6.43      5.29 o 
 -14   6  13        3.96        7.92      2.69 o 
 -13   6  13       26.65       36.09      3.89 o 
 -12   6  13        0.52        0.56      2.00 o 
 -11   6  13       69.40       59.43      4.39 o 
 -10   6  13        3.06        4.67      2.41 o 
  -9   6  13       57.93       42.36      4.15 o 
  -8   6  13       25.21       26.99      6.42 o 
  -7   6  13        6.94        3.47      2.44 o 
  -6   6  13        3.11        5.77      2.58 o 
  -5   6  13       10.36        9.03      2.97 o 
  -4   6  13       37.94       32.67      3.64 o 
  -3   6  13       66.98       77.08      7.99 o 
  -2   6  13        4.88        2.59      3.11 o 
  -1   6  13        3.24        3.54      3.33 o 
   0   6  13       23.98       17.76      5.14 o 
   1   6  13       17.41       17.72      3.84 o 
   2   6  13        1.72        2.56      4.34 o 
   3   6  13       29.12       27.76      9.66 o 
 -12   7  13       12.16        9.61      2.15 o 
 -11   7  13       29.25       31.57      4.82 o 
 -10   7  13        0.33       -3.03      4.58 o 
  -9   7  13        3.58        4.05      4.85 o 
  -8   7  13       42.69       37.65      6.92 o 
  -7   7  13       73.06       65.72      4.28 o 
  -6   7  13       61.25       61.63      4.34 o 
  -5   7  13       15.98       14.44      3.20 o 
  -4   7  13       12.39       15.38      3.33 o 
  -3   7  13        1.66       -2.44      2.79 o 
  -2   7  13        0.03       -2.86      3.31 o 
  -1   7  13        0.01       -0.48      3.26 o 
   0   7  13        1.39       -0.53      5.23 o 
   1   7  13       12.44       17.48      6.25 o 
 -10   8  13        6.36       -0.73      5.47 o 
  -9   8  13        2.81        5.90      5.67 o 
  -8   8  13       89.71      112.42     10.52 o 
  -7   8  13        0.25       -0.99      8.12 o 
  -6   8  13       44.92       54.73      5.28 o 
  -5   8  13       21.08       17.97      3.91 o 
  -4   8  13        9.66       15.37      5.14 o 
  -3   8  13       10.13       12.10      3.37 o 
  -2   8  13        0.38        3.66      3.18 o 
  -1   8  13        1.02        1.10      5.44 o 
 -17   0  14      107.46      114.32     12.43 o 
 -16   0  14        1.74       -5.58      5.58 o 
 -15   0  14       60.48       76.38     10.06 o 
 -14   0  14       47.79       52.35     10.78 o 
 -13   0  14       23.01       38.25      7.12 o 
 -12   0  14       67.54       54.84      5.87 o 
 -11   0  14        7.11       -2.64      3.43 o 
 -10   0  14       53.56       55.54      5.64 o 
  -9   0  14        1.45        2.10      4.56 o 
  -8   0  14       44.78       38.34      5.40 o 
  -7   0  14      232.57      223.72     12.37 o 
  -6   0  14       74.34       73.14      6.19 o 
  -5   0  14      881.63      929.50     20.92 o 
  -4   0  14      171.22      176.19      9.80 o 
  -3   0  14      246.75      259.08     11.77 o 
  -2   0  14     1381.49     1442.82     37.01 o 
  -1   0  14      302.69      308.31     26.98 o 
   0   0  14      157.81      172.01     10.27 o 
   1   0  14      104.05       88.08      7.85 o 
   2   0  14        0.49       -3.58      3.58 o 
   3   0  14       74.18       72.58     10.78 o 
   4   0  14        0.40       -4.67      4.71 o 
   5   0  14       32.08       22.28      6.51 o 
 -17   1  14       11.49        7.09      4.91 o 
 -16   1  14       48.33       56.76     11.08 o 
 -15   1  14       24.34       25.64      4.89 o 
 -14   1  14        1.43        1.63      3.05 o 
 -13   1  14       29.88       30.54      4.21 o 
 -12   1  14        9.77        7.71      3.08 o 
 -11   1  14       23.25       15.44      2.97 o 
 -10   1  14       97.33      109.44      4.58 o 
  -9   1  14      490.21      485.76     10.68 o 
  -8   1  14        9.24        3.30      2.20 o 
  -7   1  14       10.66        6.03      2.26 o 
  -6   1  14      165.41      167.17      5.60 o 
  -5   1  14      205.22      194.69      5.20 o 
  -4   1  14        0.09        0.87      2.06 o 
  -3   1  14        6.18        9.60      3.08 o 
  -2   1  14      171.89      176.18      6.94 o 
  -1   1  14       10.62       12.87      3.75 o 
   0   1  14       16.41       25.88      4.38 o 
   1   1  14        0.03        0.79      2.94 o 
   2   1  14       52.40       48.67      4.94 o 
   3   1  14       59.79       57.34      5.34 o 
   4   1  14        4.64        9.07      3.76 o 
   5   1  14        1.37       -0.88      3.39 o 
 -17   2  14        5.30        1.20      3.89 o 
 -16   2  14        8.57       10.09      3.90 o 
 -15   2  14        1.60       -2.71      3.03 o 
 -14   2  14        2.37        1.79      3.13 o 
 -13   2  14        6.84       11.61      3.40 o 
 -12   2  14        7.71        3.96      2.45 o 
 -11   2  14       56.70       51.05      3.70 o 
 -10   2  14        1.73       -1.28      2.04 o 
  -9   2  14      294.73      284.56      7.93 o 
  -8   2  14       56.42       47.72      3.21 o 
  -7   2  14       33.42       30.67      2.86 o 
  -6   2  14       74.81       77.53      3.95 o 
  -5   2  14      420.15      412.52      8.72 o 
  -4   2  14       63.83       51.33      3.15 o 
  -3   2  14      190.11      202.95      6.31 o 
  -2   2  14      259.86      247.35      8.14 o 
  -1   2  14       29.35       33.61      3.94 o 
   0   2  14       60.27       54.96      4.71 o 
   1   2  14      117.71      119.27      6.75 o 
   2   2  14        8.72        4.19      3.62 o 
   3   2  14        1.21        2.69      3.36 o 
   4   2  14        0.04       -2.99      3.33 o 
   5   2  14        1.16        0.70      3.64 o 
 -16   3  14       33.48       47.35      4.73 o 
 -15   3  14       13.45        7.70      3.19 o 
 -14   3  14        0.56        3.16      3.34 o 
 -13   3  14       22.31       19.54      2.85 o 
 -12   3  14        5.65        4.14      2.33 o 
 -11   3  14       54.78       58.89      3.57 o 
 -10   3  14        0.83       -1.90      2.45 o 
  -9   3  14      204.30      188.71      8.05 o 
  -8   3  14       97.04       90.35      4.34 o 
  -7   3  14       18.24       12.77      2.52 o 
  -6   3  14        5.40        4.22      3.28 o 
  -5   3  14       30.36       29.16      2.95 o 
  -4   3  14       22.14       25.09      2.89 o 
  -3   3  14        1.30        0.18      2.32 o 
  -2   3  14        6.87       10.28      6.91 o 
  -1   3  14       16.01       20.45      4.10 o 
   0   3  14        9.21        4.76      3.71 o 
   1   3  14       20.02       16.88      4.33 o 
   2   3  14       25.05       23.66      8.06 o 
   3   3  14       30.94       14.50      6.12 o 
   4   3  14        0.01       -2.36      4.06 o 
 -16   4  14        5.38       11.01      5.83 o 
 -15   4  14        9.40       13.53      5.81 o 
 -14   4  14       14.47       15.56      3.89 o 
 -13   4  14       30.44       29.47      4.28 o 
 -12   4  14        4.64        4.51      2.92 o 
 -11   4  14       39.34       46.12      6.90 o 
 -10   4  14       21.58       15.27      3.41 o 
  -9   4  14      136.75      145.86      9.59 o 
  -8   4  14      111.57      136.18      7.26 o 
  -7   4  14      126.35      120.48      6.48 o 
  -6   4  14       81.77       80.79      5.38 o 
  -5   4  14        1.58       -0.01      1.82 o 
  -4   4  14        5.30        7.79      2.30 o 
  -3   4  14        0.84        0.03      1.94 o 
  -2   4  14        0.00       -0.77      2.44 o 
  -1   4  14       13.23       18.08      3.83 o 
   0   4  14        0.40       -2.46      3.20 o 
   1   4  14       74.75       86.61      8.54 o 
   2   4  14        5.27       -0.82      4.16 o 
   3   4  14        7.97        3.54      4.14 o 
   4   4  14       10.77       12.88      4.66 o 
 -15   5  14        5.59        4.23      5.79 o 
 -14   5  14        2.39        2.66      3.21 o 
 -13   5  14        2.43       -2.71      2.71 o 
 -12   5  14       14.32       14.75      3.46 o 
 -11   5  14       12.36       18.23      3.52 o 
 -10   5  14      244.51      243.93      9.32 o 
  -9   5  14       98.76       83.70      8.18 o 
  -8   5  14        1.42       -0.41      2.71 o 
  -7   5  14        3.62        2.80      2.76 o 
  -6   5  14      133.55      130.16     13.14 o 
  -5   5  14       10.37       15.07      3.29 o 
  -4   5  14       61.27       62.89      4.69 o 
  -3   5  14        0.02       -2.25      2.91 o 
  -2   5  14       14.57       16.25      2.36 o 
  -1   5  14        0.00       -0.54      3.33 o 
   0   5  14       36.63       46.01      8.90 o 
   1   5  14       14.37       14.59      4.12 o 
   2   5  14        5.35        2.36      3.71 o 
   3   5  14        3.95        6.06      4.15 o 
 -13   6  14        1.04        1.95      2.96 o 
 -12   6  14        5.07        4.97      3.35 o 
 -11   6  14       60.69       52.30      4.38 o 
 -10   6  14        2.51        2.74      3.72 o 
  -9   6  14      135.59      132.18      7.09 o 
  -8   6  14       39.60       40.94      4.88 o 
  -7   6  14        3.26        2.49      2.65 o 
  -6   6  14       25.90       27.83      6.06 o 
  -5   6  14        1.75        3.92      4.04 o 
  -4   6  14       25.62       30.29      4.27 o 
  -3   6  14        0.20        0.29      2.85 o 
  -2   6  14       32.05       25.50      5.20 o 
  -1   6  14        0.21        0.75      4.99 o 
   0   6  14        0.37        4.77      3.37 o 
   1   6  14        9.63       10.59      3.85 o 
 -11   7  14        0.91       -0.78      3.48 o 
 -10   7  14       37.74       38.91      3.99 o 
  -9   7  14       16.67       14.47      3.84 o 
  -8   7  14       46.14       49.67      4.01 o 
  -7   7  14       82.03       78.45      5.99 o 
  -6   7  14        4.80        5.26      3.04 o 
  -5   7  14       24.15       25.08      3.97 o 
  -4   7  14        5.93        3.55      3.14 o 
  -3   7  14       54.51       46.85      4.74 o 
  -2   7  14        1.72        5.56      4.73 o 
  -1   7  14       10.54       27.78     12.49 o 
  -6   8  14        0.07       -0.65      2.65 o 
  -5   8  14       45.84       33.90     10.56 o 
 -16   1  15       14.40       15.22      4.97 o 
 -15   1  15        3.65        4.33      4.25 o 
 -14   1  15        0.67       -2.99      2.99 o 
 -13   1  15        2.03       -2.77      2.77 o 
 -12   1  15        0.28        4.99      3.04 o 
 -11   1  15       59.42       54.67      4.87 o 
 -10   1  15        7.20        9.54      3.68 o 
  -9   1  15       14.36       14.21      2.95 o 
  -8   1  15        6.80        5.30      2.55 o 
  -7   1  15        0.00       -0.41      2.43 o 
  -6   1  15       55.44       53.41      4.09 o 
  -5   1  15        5.56        2.36      2.24 o 
  -4   1  15      419.86      430.81      9.88 o 
  -3   1  15       58.30       65.22     11.21 o 
  -2   1  15        0.33        1.22      2.68 o 
  -1   1  15        3.34        8.24      3.16 o 
   0   1  15        0.11        1.46      3.02 o 
   1   1  15       10.90        9.55      3.58 o 
   2   1  15        1.50       -0.65      3.10 o 
   3   1  15        0.95       -3.80      3.80 o 
   4   1  15        3.30        5.40      4.04 o 
 -16   2  15       30.78       25.14      4.56 o 
 -15   2  15       11.74       10.01      4.61 o 
 -14   2  15        0.47       -2.13      3.04 o 
 -13   2  15       11.16       11.83      5.07 o 
 -12   2  15       46.30       49.64      4.98 o 
 -11   2  15        9.96        2.90      2.85 o 
 -10   2  15      239.28      226.76      7.35 o 
  -9   2  15       20.59       26.34      3.22 o 
  -8   2  15       53.08       47.77      5.50 o 
  -7   2  15       15.15       19.36      3.07 o 
  -6   2  15        0.31       -1.81      2.29 o 
  -5   2  15       13.79       12.57      3.03 o 
  -4   2  15        7.79        8.67      2.53 o 
  -3   2  15        8.54       10.22      4.45 o 
  -2   2  15        3.87        6.66      2.88 o 
  -1   2  15      214.22      214.45      8.07 o 
   0   2  15        3.59        6.12      3.24 o 
   1   2  15        3.22        3.39      3.22 o 
   2   2  15        1.12       -1.16      3.08 o 
   3   2  15       10.06        6.97      3.85 o 
 -16   3  15        0.13        2.08      5.08 o 
 -15   3  15        0.87       -3.65      4.51 o 
 -14   3  15        0.61       -2.41      2.70 o 
 -13   3  15        5.97        3.48      2.71 o 
 -12   3  15       17.33       17.95      2.73 o 
 -11   3  15        2.53        4.41      2.16 o 
 -10   3  15        1.92       -0.91      2.42 o 
  -9   3  15        7.24        7.49      2.27 o 
  -8   3  15       31.38       28.05      3.91 o 
  -7   3  15       22.16       23.85      3.04 o 
  -6   3  15       59.77       69.55      4.27 o 
  -5   3  15       17.59       18.17      2.86 o 
  -4   3  15      328.29      345.13      9.95 o 
  -3   3  15       64.23       70.46      5.61 o 
  -2   3  15        4.28        6.23      3.48 o 
  -1   3  15      132.54      123.24      7.32 o 
   0   3  15      100.91      101.35      7.12 o 
   1   3  15        3.23        2.20      5.38 o 
   2   3  15       12.86       14.25      4.45 o 
   3   3  15       20.52       16.22      5.74 o 
 -15   4  15       40.46       43.25      7.79 o 
 -14   4  15        7.77        7.45      5.46 o 
 -13   4  15       19.98       15.30      3.82 o 
 -12   4  15        1.55        2.43      3.07 o 
 -11   4  15       17.03       13.01      3.58 o 
 -10   4  15       17.07       13.54      3.62 o 
  -9   4  15      111.86      122.64      6.78 o 
  -8   4  15       88.65       97.97      6.09 o 
  -7   4  15       12.76       17.66      3.82 o 
  -6   4  15       30.93       28.66      3.98 o 
  -5   4  15        3.62        1.43      2.09 o 
  -4   4  15       56.53       56.30      4.10 o 
  -3   4  15        5.15       12.88      2.79 o 
  -2   4  15      120.18      107.98      6.73 o 
  -1   4  15       10.81       11.71      3.79 o 
   0   4  15       15.63       16.94      4.32 o 
   1   4  15        0.06       -2.18      3.78 o 
   2   4  15      118.11      148.61     11.89 o 
 -14   5  15        0.75        2.93      8.42 o 
 -13   5  15       16.14       19.03      4.89 o 
 -12   5  15       25.12       32.06      4.27 o 
 -11   5  15      107.23      112.51     11.01 o 
 -10   5  15       25.50       23.30      3.82 o 
  -9   5  15        0.44        0.21      2.95 o 
  -8   5  15       16.94       24.05      3.92 o 
  -7   5  15       17.81       15.38      3.65 o 
  -6   5  15        0.89       -1.60      3.12 o 
  -5   5  15       28.71       28.49      5.06 o 
  -4   5  15        4.86        2.13      3.00 o 
  -3   5  15       20.21        9.21      4.55 o 
  -2   5  15       30.03       38.86      3.35 o 
  -1   5  15        1.07        1.77      4.02 o 
   0   5  15        9.83        4.64      5.71 o 
   1   5  15        1.04        4.50      3.91 o 
 -12   6  15       69.78       79.94      5.57 o 
 -11   6  15        5.61        6.17      4.83 o 
 -10   6  15       26.90       19.28      5.59 o 
  -9   6  15       24.83       14.67      3.94 o 
  -8   6  15       31.03       30.84      4.16 o 
  -7   6  15       20.34       15.19      3.71 o 
  -6   6  15       24.11       31.50      4.35 o 
  -5   6  15       39.25       43.09      4.98 o 
  -4   6  15        1.00        2.65      3.27 o 
  -3   6  15       23.69       23.03      5.40 o 
  -2   6  15        9.40        2.17      5.24 o 
  -1   6  15        0.03       -1.30      5.47 o 
  -9   7  15        2.74        3.14      2.95 o 
  -8   7  15       24.92       22.57      3.65 o 
  -7   7  15        0.92       -2.04      2.96 o 
  -6   7  15       24.72       44.68      6.57 o 
  -5   7  15        1.05        4.23      3.46 o 
  -4   7  15        0.02       -1.84      3.01 o 
 -16   0  16      115.07      161.49     14.11 o 
 -15   0  16        0.76        3.28      6.45 o 
 -14   0  16      181.60      196.72     14.74 o 
 -13   0  16        8.27       -4.04      5.05 o 
 -12   0  16        2.70       -0.33      5.45 o 
 -11   0  16        0.73        9.76      5.95 o 
 -10   0  16       39.13       59.64      6.35 o 
  -9   0  16       37.56       50.01      5.87 o 
  -8   0  16      127.91      121.63      8.20 o 
  -7   0  16        5.13        4.66      4.02 o 
  -6   0  16        5.76        4.64      3.82 o 
  -5   0  16        0.77        3.89      3.34 o 
  -4   0  16        8.54        6.93      3.45 o 
  -3   0  16       11.65       13.98      4.53 o 
  -2   0  16      111.91      124.13     14.17 o 
  -1   0  16        4.85        2.63      4.70 o 
   0   0  16      103.04      109.15      9.26 o 
   1   0  16        1.29       -2.14      4.69 o 
   2   0  16       11.17       21.96      6.33 o 
 -16   1  16       16.54       23.79      5.78 o 
 -15   1  16        7.54       -0.05      3.97 o 
 -14   1  16       21.24       14.94      4.72 o 
 -13   1  16       27.14       37.26      4.69 o 
 -12   1  16        1.09        1.05      3.19 o 
 -11   1  16        6.64        3.95      3.24 o 
 -10   1  16       34.20       40.18      4.55 o 
  -9   1  16        0.00        2.34      2.98 o 
  -8   1  16       43.49       51.71      4.93 o 
  -7   1  16       56.58       67.10      5.45 o 
  -6   1  16       17.34       22.36      4.83 o 
  -5   1  16        7.93        6.71      2.38 o 
  -4   1  16       12.92       11.96      2.62 o 
  -3   1  16       58.95       64.01      4.98 o 
  -2   1  16       44.71       48.01      4.69 o 
  -1   1  16       11.00       10.27      3.34 o 
   0   1  16       65.66       71.21      5.69 o 
   1   1  16        6.41        4.61      3.49 o 
   2   1  16       29.30       20.46      4.50 o 
 -15   2  16       13.73       10.18      4.57 o 
 -14   2  16        0.01        2.80      3.28 o 
 -13   2  16        3.56        4.68      3.35 o 
 -12   2  16        4.45        2.78      3.52 o 
 -11   2  16       27.79       28.85      6.85 o 
 -10   2  16        0.17       -0.02      3.98 o 
  -9   2  16       62.13       70.19      5.20 o 
  -8   2  16        4.85        6.09      3.27 o 
  -7   2  16        0.11        3.38      2.94 o 
  -6   2  16        2.05        3.97      3.16 o 
  -5   2  16       95.55      102.42      5.58 o 
  -4   2  16        9.93       16.62      2.93 o 
  -3   2  16        8.14        8.89      3.65 o 
  -2   2  16       28.23       28.83      4.83 o 
  -1   2  16       47.01       62.59      5.99 o 
   0   2  16       73.89       65.71      8.19 o 
   1   2  16        2.47        5.47      4.25 o 
   2   2  16       32.85       41.15      5.95 o 
 -15   3  16        2.69        0.03      5.33 o 
 -14   3  16       13.46        8.22      5.43 o 
 -13   3  16       16.30       16.72      5.68 o 
 -12   3  16        5.20        7.12      2.81 o 
 -11   3  16       27.67       31.70      3.67 o 
 -10   3  16        0.04       -1.61      2.44 o 
  -9   3  16       38.32       27.23      3.61 o 
  -8   3  16        1.23        3.22      2.82 o 
  -7   3  16       54.51       56.29      4.74 o 
  -6   3  16       11.92        9.74      3.36 o 
  -5   3  16        6.92        3.06      3.66 o 
  -4   3  16        5.66        2.01      3.05 o 
  -3   3  16       87.13       95.92      5.39 o 
  -2   3  16       14.25       11.33      3.92 o 
  -1   3  16      118.25      148.90      8.35 o 
   0   3  16       52.41       54.50      6.09 o 
   1   3  16        8.77        6.60      4.23 o 
 -14   4  16       54.90       73.11      8.99 o 
 -13   4  16        2.11       -4.73      4.75 o 
 -12   4  16       50.39       55.63      7.97 o 
 -11   4  16        2.67        3.18      3.21 o 
 -10   4  16       37.56       53.94      5.19 o 
  -9   4  16       42.02       41.54      4.84 o 
  -8   4  16       22.22       21.25      4.02 o 
  -7   4  16        1.68       -2.04      3.00 o 
  -6   4  16       21.95       20.19      3.00 o 
  -5   4  16       22.02       18.53      3.24 o 
  -4   4  16       35.91       42.17      5.06 o 
  -3   4  16        1.09        2.26      2.68 o 
  -2   4  16       23.91       18.05      4.24 o 
  -1   4  16       46.01       50.47      5.59 o 
   0   4  16       56.77       64.23      6.35 o 
 -12   5  16       22.63       26.10      4.41 o 
 -11   5  16       18.36       17.55      3.83 o 
 -10   5  16        6.68        4.94      3.35 o 
  -9   5  16        7.98        4.10      3.32 o 
  -8   5  16       18.18       22.61      4.16 o 
  -7   5  16       26.50       23.79      4.62 o 
  -6   5  16       25.69       25.51      4.44 o 
  -5   5  16       10.62        4.58      4.63 o 
  -4   5  16        0.88        6.05      4.42 o 
  -3   5  16       48.64       54.63      6.99 o 
  -2   5  16       19.89       25.23      3.22 o 
  -1   5  16        0.25       -2.93      3.39 o 
 -10   6  16        0.53       -0.65      2.83 o 
  -9   6  16        0.54       -2.67      3.02 o 
  -8   6  16       55.71       67.54      5.55 o 
  -7   6  16       20.30       27.67      6.55 o 
  -6   6  16        2.61        1.57      3.51 o 
  -5   6  16        5.38       -4.96      4.96 o 
  -4   6  16        0.49        0.36      4.46 o 
 -14   1  17       17.38       12.30     11.00 o 
 -13   1  17       68.16       73.61      7.04 o 
 -12   1  17       59.73       70.45      6.77 o 
 -11   1  17        0.12       -2.06      3.15 o 
 -10   1  17        3.06       -0.21      3.11 o 
  -9   1  17        0.03       -0.59      2.95 o 
  -8   1  17       16.02       15.51      3.86 o 
  -7   1  17       38.18       35.56      4.78 o 
  -6   1  17        9.50        9.13      3.61 o 
  -5   1  17        0.01       -1.06      2.83 o 
  -4   1  17        0.11       -1.56      2.52 o 
  -3   1  17      108.81      125.59      7.59 o 
  -2   1  17        1.08       -3.25      3.36 o 
  -1   1  17        0.37       -1.61      3.61 o 
   0   1  17        9.79       11.19      4.88 o 
 -14   2  17       42.71       39.73      5.68 o 
 -13   2  17       26.45       26.18      4.28 o 
 -12   2  17        8.17        8.39      3.48 o 
 -11   2  17        0.15       -2.84      2.84 o 
 -10   2  17        9.52        8.96      3.53 o 
  -9   2  17        2.56       -3.47      3.47 o 
  -8   2  17        1.05       -2.56      3.55 o 
  -7   2  17        0.00        2.93      4.33 o 
  -6   2  17        0.11        0.25      3.22 o 
  -5   2  17       60.82       58.34      4.97 o 
  -4   2  17        9.09        8.90      2.88 o 
  -3   2  17       33.06       21.59      6.52 o 
  -2   2  17       10.52        6.29      4.90 o 
  -1   2  17        1.44        7.97      4.11 o 
   0   2  17       23.05       26.12      5.08 o 
 -13   3  17       91.05       82.18      8.79 o 
 -12   3  17       15.21        7.99      5.23 o 
 -11   3  17        0.53       -4.06      4.06 o 
 -10   3  17       24.84       26.60      3.73 o 
  -9   3  17        4.12        5.00      3.19 o 
  -8   3  17        2.19       -0.09      2.83 o 
  -7   3  17        7.06       14.13      4.80 o 
  -6   3  17       20.09       16.27      7.18 o 
  -5   3  17        3.13        1.65      2.99 o 
  -4   3  17       83.80       86.14      5.70 o 
  -3   3  17        0.70        2.04      2.96 o 
  -2   3  17       76.96       80.09      7.30 o 
  -1   3  17        6.03        2.78      4.10 o 
 -12   4  17       90.71      116.65     29.00 o 
 -11   4  17       12.42       12.78      6.01 o 
 -10   4  17       58.07       59.96      8.27 o 
  -9   4  17        1.94        5.84      6.02 o 
  -8   4  17        0.56       -0.37      4.73 o 
  -7   4  17        2.52        3.24      5.65 o 
  -6   4  17        1.12        2.79      4.77 o 
  -5   4  17        6.75        2.02      3.61 o 
  -4   4  17        1.23        2.31      3.12 o 
  -3   4  17        1.47        1.42      3.50 o 
  -2   4  17        7.42        6.41      3.80 o 
 -10   5  17       10.09       13.93      6.11 o 
  -9   5  17        6.14       -1.24      5.31 o 
  -8   5  17        9.73        4.37      5.27 o 
  -7   5  17        1.79        6.71      5.32 o 
  -6   5  17       54.42       67.61      8.72 o 
  -5   5  17       42.16       53.11      7.33 o 
 -13   0  18        7.43        9.99      6.85 o 
 -12   0  18       26.90       27.51      8.16 o 
 -11   0  18        6.03        1.84      5.95 o 
 -10   0  18      183.47      210.42     16.05 o 
  -9   0  18      103.18      126.79     12.77 o 
  -8   0  18      117.80      173.75     14.71 o 
  -7   0  18        3.39        0.23      5.82 o 
  -6   0  18        0.01       -2.11      5.75 o 
  -5   0  18        4.03       -3.10      4.25 o 
  -4   0  18       13.56       16.33      6.08 o 
  -3   0  18       14.52       15.84      7.79 o 
  -2   0  18       18.09       19.59      8.29 o 
 -13   1  18        0.65        2.67      4.39 o 
 -12   1  18       68.53       71.95      7.17 o 
 -11   1  18       10.33       -0.38      4.19 o 
 -10   1  18        0.09       -3.76      3.76 o 
  -9   1  18       75.73       80.77      9.36 o 
  -8   1  18       53.07       66.17      5.85 o 
  -7   1  18       33.26       40.72      6.54 o 
  -6   1  18        8.72        6.47      3.70 o 
  -5   1  18        2.92        1.61      3.22 o 
  -4   1  18        7.57        8.77      3.11 o 
  -3   1  18        1.49        3.85      3.85 o 
  -2   1  18        0.51       -2.00      3.80 o 
 -12   2  18        5.19        4.57      4.16 o 
 -11   2  18       32.28       43.78      5.07 o 
 -10   2  18        7.10        6.63      3.72 o 
  -9   2  18        3.01       -2.17      3.26 o 
  -8   2  18        0.01        2.70      3.46 o 
  -7   2  18       17.00       10.88      3.80 o 
  -6   2  18        0.19        0.30      3.42 o 
  -5   2  18        1.42       -3.02      3.02 o 
  -4   2  18        6.72        9.38      3.15 o 
  -3   2  18        1.40       -2.98      2.98 o 
 -11   3  18       16.79       18.79      6.33 o 
 -10   3  18        4.81        6.56      5.19 o 
  -9   3  18        5.19        7.26      4.60 o 
  -8   3  18        2.04        4.34      4.67 o 
  -7   3  18        4.13        2.96      3.28 o 
  -6   3  18        0.56        4.58      3.51 o 
  -5   3  18        5.00       10.85      3.68 o 
  -4   3  18       20.43       31.00      6.40 o 
  -8   4  18       26.35       13.97      8.46 o 
  -7   4  18        0.95       -7.09      7.09 o 
  -9   1  19        0.00       -1.27      4.42 o 
  -8   1  19        7.95       15.19      5.63 o 
  -7   1  19        5.40        8.11      5.02 o 
                                                 
